# Supplementary material for: An integrated resource for functional and structural connectivity of the marmoset brain
Source: Nat Commun. 2022 Dec 1;13:7416. doi: 10.1038/s41467-022-35197-2 (PMC9715556; doi:10.1038/s41467-022-35197-2)
Supplement: Supplementary file 4 — Source Data [file 41467_2022_35197_MOESM4_ESM.xlsx]

## Sheet: Figure 2
Network atlas
Please download from our webpage
https://marmosetbrainmapping.org/data.html

## Sheet: Figure3
	A									B											C
	NIH dataset			ION dataset			Group NIH and ION dataset			NIH dataset （ID 14 and ID 16）					ION dataset （ID 2 and ID 12）
Label of voxels	Left	Right		Left	Right		Left	Right		Left	Right	Left	Right		Left	Right	Left	Right		Subject label	1	2	3	4	5	6	7	8	9	10	11	12	13	14	15	16	17	18	19	20	21	22	23	24	25	26	27	28	29
	0.262046	0.266175		0.25641	0.2256		0.190564	0.225171		0.250473	0.172683	0.246416	0.141381		0.0996409	0.103122	0.0718173	0.135449		1	1	0.541202	0.4588	0.608312	0.523991	0.598176	0.523225	0.655606	0.60091	0.605158	0.505061	0.579585	0.626771	0.596882	0.468789	0.519475	0.672002	0.671698	0.653757	0.651326	0.571315	0.485401	0.403452	0.489939	0.576917	0.419671	0.631011	0.563895	0.539225
	0.277758	0.260608		0.258878	0.221804		0.191394	0.222664		0.279112	0.176558	0.26718	0.139649		0.114421	0.0985024	0.0900829	0.129027		2	0.541202	1	0.387013	0.56143	0.418034	0.495413	0.485736	0.554113	0.583572	0.478989	0.459627	0.531841	0.504978	0.464684	0.365541	0.475447	0.609287	0.602031	0.487231	0.566281	0.440667	0.398732	0.349726	0.460771	0.485734	0.369694	0.584704	0.51586	0.440529
	0.285984	0.264961		0.253431	0.241814		0.189895	0.223411		0.289486	0.12096	0.256402	0.140219		0.103441	0.118763	0.0713909	0.163426		3	0.4588	0.387013	1	0.453226	0.546035	0.460973	0.266612	0.449219	0.404903	0.552988	0.561042	0.439199	0.548594	0.512327	0.553343	0.489401	0.423199	0.508668	0.495889	0.447758	0.48528	0.537658	0.434682	0.526262	0.509213	0.651411	0.430425	0.458911	0.521769
	0.292885	0.259852		0.258888	0.224997		0.190077	0.219456		0.284721	0.131408	0.259283	0.146387		0.108034	0.109211	0.0780276	0.140438		4	0.608312	0.56143	0.453226	1	0.534245	0.557354	0.520046	0.595561	0.610385	0.633874	0.51626	0.544668	0.608362	0.669247	0.499166	0.559197	0.65842	0.597087	0.653204	0.651013	0.60728	0.500334	0.449126	0.421574	0.634906	0.460102	0.6035	0.613274	0.546944
	0.311292	0.288024		0.285722	0.23757		0.201454	0.236048		0.3149	0.169717	0.284984	0.191932		0.13768	0.127885	0.108273	0.157147		5	0.523991	0.418034	0.546035	0.534245	1	0.555141	0.350913	0.562603	0.446899	0.613436	0.529672	0.478525	0.54718	0.558745	0.6271	0.570692	0.514388	0.529269	0.551093	0.521422	0.567681	0.540038	0.434789	0.477231	0.57186	0.552376	0.531319	0.543975	0.501908
	0.305145	0.261924		0.289948	0.208285		0.204518	0.206578		0.305631	0.153152	0.289423	0.166713		0.149574	0.107635	0.113272	0.112394		6	0.598176	0.495413	0.460973	0.557354	0.555141	1	0.44736	0.597623	0.528857	0.55397	0.494879	0.545108	0.560947	0.57239	0.471102	0.548785	0.604714	0.61096	0.605468	0.555649	0.530122	0.503617	0.428292	0.486851	0.55748	0.469409	0.586743	0.564337	0.53236
	0.29413	0.254479		0.286589	0.205214		0.202333	0.195569		0.301181	0.153713	0.287096	0.154818		0.150634	0.0942641	0.137469	0.107082		7	0.523225	0.485736	0.266612	0.520046	0.350913	0.44736	1	0.503893	0.555044	0.425169	0.354454	0.418409	0.44204	0.46609	0.289529	0.42495	0.516758	0.49266	0.449639	0.487287	0.434743	0.354525	0.359188	0.316908	0.494213	0.261575	0.521747	0.462785	0.392967
	0.283634	0.269588		0.254976	0.23969		0.19107	0.215651		0.293792	0.0828208	0.259888	0.143285		0.106968	0.147249	0.0777734	0.17744		8	0.655606	0.554113	0.449219	0.595561	0.562603	0.597623	0.503893	1	0.600613	0.613729	0.487709	0.562244	0.588337	0.59178	0.483893	0.523913	0.673152	0.645633	0.631449	0.656704	0.586101	0.502479	0.394171	0.515854	0.587924	0.437682	0.646799	0.615069	0.528778
	0.292863	0.263881		0.263759	0.244214		0.193805	0.22327		0.292399	0.101687	0.266652	0.117882		0.116921	0.107074	0.0776379	0.165187		9	0.60091	0.583572	0.404903	0.610385	0.446899	0.528857	0.555044	0.600613	1	0.544276	0.48663	0.532285	0.561033	0.559207	0.414538	0.496593	0.649473	0.620358	0.535643	0.591296	0.505123	0.456948	0.36636	0.420495	0.573031	0.399083	0.625969	0.565159	0.515222
	0.298952	0.277498		0.272255	0.236704		0.198441	0.223395		0.287407	0.121077	0.27433	0.193664		0.129245	0.143471	0.107908	0.15855		10	0.605158	0.478989	0.552988	0.633874	0.613436	0.55397	0.425169	0.613729	0.544276	1	0.586993	0.522014	0.629992	0.663683	0.59678	0.5643	0.593142	0.571088	0.637314	0.591059	0.608277	0.58735	0.431764	0.44296	0.638441	0.536848	0.56002	0.596335	0.556276
	0.32488	0.273436		0.297572	0.210217		0.210091	0.197564		0.300258	0.108387	0.290383	0.201014		0.154586	0.142932	0.13795	0.119943		11	0.505061	0.459627	0.561042	0.51626	0.529672	0.494879	0.354454	0.487709	0.48663	0.586993	1	0.500201	0.590919	0.553394	0.509796	0.505607	0.521783	0.558248	0.530031	0.520327	0.500504	0.559157	0.43141	0.49986	0.571131	0.576631	0.474271	0.525596	0.545445
	0.294359	0.272983		0.281903	0.215835		0.201664	0.207566		0.290146	0.151742	0.273635	0.211848		0.153777	0.131976	0.153417	0.125078		12	0.579585	0.531841	0.439199	0.544668	0.478525	0.545108	0.418409	0.562244	0.532285	0.522014	0.500201	1	0.564911	0.526343	0.464514	0.479477	0.554157	0.556012	0.533684	0.572966	0.50835	0.443746	0.378638	0.474947	0.508632	0.419368	0.563808	0.535944	0.507095
	0.27908	0.252739		0.276631	0.201356		0.199699	0.191411		0.252094	0.14297	0.271376	0.182879		0.143134	0.124986	0.166952	0.105822		13	0.626771	0.504978	0.548594	0.608362	0.54718	0.560947	0.44204	0.588337	0.561033	0.629992	0.590919	0.564911	1	0.651285	0.512708	0.561315	0.595901	0.615523	0.655604	0.626955	0.592872	0.533111	0.431295	0.484049	0.607264	0.537167	0.587017	0.55906	0.592212
	0.282234	0.258607		0.256373	0.246814		0.194277	0.21895		0.295685	0.0811914	0.26348	0.147444		0.112546	0.163996	0.0934356	0.164532		14	0.596882	0.464684	0.512327	0.669247	0.558745	0.57239	0.46609	0.59178	0.559207	0.663683	0.553394	0.526343	0.651285	1	0.576139	0.598083	0.579072	0.54868	0.668866	0.606931	0.674482	0.563784	0.427204	0.410646	0.695212	0.51272	0.607915	0.616773	0.549921
	0.284431	0.273298		0.257281	0.238857		0.191894	0.211398		0.284089	0.0836643	0.265023	0.180377		0.116157	0.167806	0.0956835	0.159595		15	0.468789	0.365541	0.553343	0.499166	0.6271	0.471102	0.289529	0.483893	0.414538	0.59678	0.509796	0.464514	0.512708	0.576139	1	0.486331	0.397688	0.442543	0.524163	0.455692	0.576854	0.600168	0.421127	0.393849	0.544443	0.567867	0.442815	0.484845	0.500316
	0.302101	0.279073		0.272476	0.231743		0.20414	0.203024		0.255227	0.0951898	0.281851	0.215043		0.138969	0.171061	0.119994	0.149443		16	0.519475	0.475447	0.489401	0.559197	0.570692	0.548785	0.42495	0.523913	0.496593	0.5643	0.505607	0.479477	0.561315	0.598083	0.486331	1	0.58743	0.525215	0.581947	0.561625	0.545498	0.477271	0.417002	0.421615	0.561603	0.460831	0.56903	0.581121	0.490651
	0.276084	0.26271		0.257481	0.209894		0.19359	0.18551		0.198241	0.094282	0.257097	0.196544		0.141391	0.148386	0.11976	0.121363		17	0.672002	0.609287	0.423199	0.65842	0.514388	0.604714	0.516758	0.673152	0.649473	0.593142	0.521783	0.554157	0.595901	0.579072	0.397688	0.58743	1	0.697632	0.659018	0.677299	0.572263	0.467733	0.406148	0.498997	0.623331	0.406428	0.667589	0.613324	0.507547
	0.289245	0.260328		0.272037	0.20895		0.200071	0.193006		0.202165	0.121141	0.265492	0.197054		0.141101	0.134812	0.140954	0.119188		18	0.671698	0.602031	0.508668	0.597087	0.529269	0.61096	0.49266	0.645633	0.620358	0.571088	0.558248	0.556012	0.615523	0.54868	0.442543	0.525215	0.697632	1	0.581676	0.612696	0.544849	0.515674	0.429335	0.606477	0.568108	0.480272	0.61465	0.565908	0.561018
	0.291041	0.26411		0.276242	0.204153		0.206036	0.192813		0.229894	0.141919	0.26397	0.207518		0.148951	0.155027	0.168315	0.114449		19	0.653757	0.487231	0.495889	0.653204	0.551093	0.605468	0.449639	0.631449	0.535643	0.637314	0.530031	0.533684	0.655604	0.668866	0.524163	0.581947	0.659018	0.581676	1	0.655247	0.631639	0.534977	0.403363	0.45942	0.653399	0.460839	0.612652	0.61348	0.581062
	0.287667	0.277623		0.262597	0.246543		0.194475	0.204209		0.280593	0.0683567	0.263924	0.142486		0.118428	0.187927	0.102001	0.1633		20	0.651326	0.566281	0.447758	0.651013	0.521422	0.555649	0.487287	0.656704	0.591296	0.591059	0.520327	0.572966	0.626955	0.606931	0.455692	0.561625	0.677299	0.612696	0.655247	1	0.588743	0.482044	0.41893	0.48963	0.589566	0.432871	0.633393	0.543545	0.524555
	0.281087	0.27146		0.255991	0.237203		0.197398	0.192734		0.245879	0.073572	0.270817	0.183184		0.131924	0.197396	0.114988	0.153534		21	0.571315	0.440667	0.48528	0.60728	0.567681	0.530122	0.434743	0.586101	0.505123	0.608277	0.500504	0.50835	0.592872	0.674482	0.576854	0.545498	0.572263	0.544849	0.631639	0.588743	1	0.571936	0.435146	0.426476	0.589879	0.52285	0.528356	0.533387	0.528373
	0.26633	0.261138		0.250924	0.218806		0.197403	0.182013		0.179965	0.0772148	0.263054	0.181428		0.131253	0.173856	0.120234	0.132268		22	0.485401	0.398732	0.537658	0.500334	0.540038	0.503617	0.354525	0.502479	0.456948	0.58735	0.559157	0.443746	0.533111	0.563784	0.600168	0.477271	0.467733	0.515674	0.534977	0.482044	0.571936	1	0.445701	0.435857	0.543302	0.606157	0.439142	0.497378	0.546778
	0.25657	0.261575		0.245694	0.214673		0.199529	0.173702		0.193	0.0918645	0.25133	0.188403		0.131935	0.15225	0.118165	0.127003		23	0.403452	0.349726	0.434682	0.449126	0.434789	0.428292	0.359188	0.394171	0.36636	0.431764	0.43141	0.378638	0.431295	0.427204	0.421127	0.417002	0.406148	0.429335	0.403363	0.41893	0.435146	0.445701	1	0.406934	0.398378	0.476078	0.396458	0.385634	0.38724
	0.259862	0.264679		0.246985	0.204652		0.200425	0.181577		0.194106	0.109373	0.261528	0.197605		0.140365	0.160849	0.12533	0.115106		24	0.489939	0.460771	0.526262	0.421574	0.477231	0.486851	0.316908	0.515854	0.420495	0.44296	0.49986	0.474947	0.484049	0.410646	0.393849	0.421615	0.498997	0.606477	0.45942	0.48963	0.426476	0.435857	0.406934	1	0.435131	0.515035	0.444607	0.432412	0.475223
	0.275714	0.265849		0.262863	0.206712		0.204158	0.187208		0.190861	0.136776	0.263974	0.201606		0.14162	0.17654	0.153826	0.117636		25	0.576917	0.485734	0.509213	0.634906	0.57186	0.55748	0.494213	0.587924	0.573031	0.638441	0.571131	0.508632	0.607264	0.695212	0.544443	0.561603	0.623331	0.568108	0.653399	0.589566	0.589879	0.543302	0.398378	0.435131	1	0.482516	0.611076	0.593594	0.564287
	0.256127	0.274656		0.240678	0.242158		0.196118	0.196376		0.196654	0.0649727	0.254692	0.172808		0.129846	0.194104	0.116167	0.156736		26	0.419671	0.369694	0.651411	0.460102	0.552376	0.469409	0.261575	0.437682	0.399083	0.536848	0.576631	0.419368	0.537167	0.51272	0.567867	0.460831	0.406428	0.480272	0.460839	0.432871	0.52285	0.606157	0.476078	0.515035	0.482516	1	0.398441	0.463853	0.530705
	0.253279	0.261957		0.245668	0.226676		0.202402	0.17932		0.188787	0.057299	0.264154	0.158371		0.142836	0.174853	0.130426	0.134782		27	0.631011	0.584704	0.430425	0.6035	0.531319	0.586743	0.521747	0.646799	0.625969	0.56002	0.474271	0.563808	0.587017	0.607915	0.442815	0.56903	0.667589	0.61465	0.612652	0.633393	0.528356	0.439142	0.396458	0.444607	0.611076	0.398441	1	0.595491	0.528328
	0.238611	0.247309		0.234792	0.211004		0.193	0.16958		0.167062	0.0610612	0.258837	0.156341		0.136831	0.160879	0.129744	0.121854		28	0.563895	0.51586	0.458911	0.613274	0.543975	0.564337	0.462785	0.615069	0.565159	0.596335	0.525596	0.535944	0.55906	0.616773	0.484845	0.581121	0.613324	0.565908	0.61348	0.543545	0.533387	0.497378	0.385634	0.432412	0.593594	0.463853	0.595491	1	0.542859
	0.276031	0.261406		0.268737	0.214548		0.208616	0.171024		0.175594	0.0792153	0.27374	0.177152		0.151859	0.187692	0.156655	0.126243		29	0.539225	0.440529	0.521769	0.546944	0.501908	0.53236	0.392967	0.528778	0.515222	0.556276	0.545445	0.507095	0.592212	0.549921	0.500316	0.490651	0.507547	0.561018	0.581062	0.524555	0.528373	0.546778	0.38724	0.475223	0.564287	0.530705	0.528328	0.542859	1
	0.261356	0.266044		0.264108	0.208395		0.209418	0.175534		0.169399	0.0959123	0.261559	0.17551		0.146549	0.175546	0.15944	0.117596		30	0.65234	0.604874	0.433437	0.552485	0.494562	0.624923	0.519653	0.624312	0.627434	0.516533	0.479514	0.578416	0.569462	0.510313	0.387493	0.510318	0.669919	0.690283	0.548643	0.587623	0.473664	0.411004	0.3666	0.530735	0.557749	0.390597	0.66254	0.518669	0.50608
	0.236761	0.249743		0.220195	0.218277		0.198901	0.165564		0.16621	0.0570901	0.255105	0.132782		0.138713	0.159253	0.127765	0.126982		31	0.523034	0.451958	0.509326	0.58054	0.538765	0.523199	0.377684	0.542666	0.526458	0.592793	0.544153	0.502735	0.56532	0.607149	0.519266	0.543817	0.538658	0.515569	0.591108	0.497097	0.556815	0.52844	0.390844	0.402257	0.601832	0.541268	0.542318	0.702816	0.580951
	0.229901	0.244766		0.225376	0.210386		0.195218	0.165818		0.148812	0.0560748	0.248961	0.140117		0.130407	0.150462	0.122264	0.117942		32	0.607774	0.572442	0.430436	0.570594	0.51511	0.59454	0.46732	0.612622	0.639486	0.55644	0.526135	0.571703	0.583713	0.542191	0.422339	0.559017	0.649808	0.700333	0.567377	0.585566	0.480147	0.430832	0.351115	0.505005	0.586918	0.397811	0.660696	0.584508	0.542211
	0.220019	0.249053		0.218966	0.215203		0.197577	0.159763		0.150155	0.060255	0.251785	0.131617		0.132696	0.149951	0.130723	0.12431		33	0.685305	0.648106	0.439877	0.615314	0.490874	0.596	0.567474	0.659147	0.672941	0.557296	0.523595	0.567491	0.601379	0.551296	0.391592	0.552928	0.743858	0.744621	0.593629	0.647772	0.507814	0.457207	0.38614	0.52252	0.605899	0.383749	0.718187	0.568663	0.52381
	0.271837	0.206273		0.258907	0.27925		0.188912	0.239578		0.228656	0.17389	0.244417	0.0726912		0.128028	0.0915918	0.0808228	0.205809		34	0.598531	0.488331	0.459019	0.621184	0.532355	0.581304	0.493867	0.604446	0.586344	0.598238	0.484355	0.541411	0.609045	0.656662	0.45248	0.617946	0.632901	0.56929	0.656588	0.61125	0.59623	0.47079	0.404513	0.41276	0.639122	0.425492	0.640823	0.586943	0.542181
	0.233844	0.214311		0.258259	0.259805		0.186477	0.23426		0.213146	0.161058	0.231	0.0629721		0.108064	0.088056	0.0794964	0.184617		35	0.621979	0.563842	0.45169	0.558731	0.50873	0.593269	0.483202	0.63919	0.609645	0.541578	0.503203	0.513943	0.562894	0.518245	0.397654	0.495291	0.650897	0.661895	0.556323	0.581459	0.475203	0.484773	0.442148	0.517638	0.559344	0.436254	0.629495	0.562425	0.522537
	0.223074	0.223867		0.252541	0.259411		0.185545	0.21804		0.22202	0.179242	0.25578	0.0722881		0.107734	0.084288	0.104916	0.186349		36	0.639734	0.510314	0.48118	0.597052	0.483313	0.557688	0.496418	0.612982	0.573947	0.563936	0.524122	0.556367	0.627198	0.574251	0.4042	0.533044	0.658235	0.646677	0.606469	0.626709	0.533499	0.4779	0.402516	0.509937	0.567737	0.434419	0.616225	0.560572	0.553272
	0.21076	0.229406		0.255354	0.241639		0.183331	0.210374		0.232206	0.178705	0.284553	0.0723478		0.105749	0.0847382	0.134754	0.166492		37	0.558118	0.478198	0.531438	0.60418	0.567286	0.515875	0.440437	0.536317	0.569326	0.600978	0.564476	0.509662	0.590517	0.626201	0.539968	0.546899	0.542032	0.545042	0.56288	0.574806	0.566622	0.531269	0.406914	0.434897	0.619789	0.516403	0.579339	0.562039	0.545112
	0.200163	0.244553		0.258098	0.230036		0.188392	0.211634		0.247985	0.1839	0.323247	0.0742289		0.103567	0.0861724	0.172392	0.136843		38	0.60998	0.526964	0.418375	0.551238	0.478397	0.564989	0.504021	0.599093	0.576782	0.505044	0.449284	0.520975	0.554404	0.546122	0.430785	0.499979	0.594908	0.611687	0.563823	0.547154	0.509736	0.440785	0.420352	0.470521	0.574783	0.39934	0.644067	0.548836	0.533133
	0.189347	0.258713		0.258253	0.229157		0.191371	0.220495		0.248649	0.193821	0.293882	0.0959153		0.107401	0.0971545	0.167128	0.132156		39	0.534245	0.50968	0.37736	0.509016	0.432107	0.497577	0.44167	0.519098	0.520683	0.434789	0.395723	0.475276	0.494203	0.464393	0.361026	0.453317	0.562407	0.549618	0.471653	0.535359	0.436865	0.394558	0.412749	0.435817	0.479068	0.387692	0.618416	0.454415	0.459861
	0.296836	0.19808		0.259461	0.290763		0.195156	0.260916		0.231091	0.154589	0.253932	0.0775631		0.124749	0.144387	0.0683753	0.187971
	0.285537	0.20035		0.260178	0.274689		0.192553	0.240038		0.235108	0.134782	0.253937	0.0772793		0.126379	0.110298	0.0758094	0.180735
	0.240085	0.20494		0.26276	0.290649		0.189658	0.24471		0.224469	0.164492	0.240612	0.0784688		0.109293	0.100893	0.0770384	0.210295
	0.22863	0.217191		0.25478	0.269016		0.182493	0.235466		0.233713	0.158485	0.265102	0.0686453		0.114838	0.093856	0.0991607	0.191958
	0.225154	0.230535		0.280534	0.255185		0.191315	0.226492		0.264918	0.166313	0.321351	0.0811561		0.1247	0.0857245	0.149131	0.179571
	0.207507	0.242952		0.260445	0.242164		0.18657	0.2235		0.264856	0.187752	0.311513	0.0804992		0.10741	0.0859335	0.153597	0.164074
	0.188129	0.250827		0.253851	0.223684		0.185494	0.221688		0.258414	0.191604	0.284431	0.0872772		0.10616	0.0899346	0.170767	0.132961
	0.186786	0.26348		0.238953	0.223159		0.184823	0.225652		0.285616	0.215282	0.268921	0.107253		0.0991607	0.0951898	0.169514	0.124929
	0.186075	0.260161		0.2379	0.215296		0.185232	0.218803		0.302022	0.190409	0.243272	0.124207		0.11253	0.0989615	0.169724	0.111405
	0.309108	0.197956		0.256238	0.282647		0.198791	0.252155		0.260278	0.127631	0.266692	0.0775656		0.118552	0.165595	0.0680456	0.161161
	0.308606	0.197223		0.257782	0.292618		0.195344	0.251614		0.246458	0.131438	0.257597	0.0740497		0.120773	0.146756	0.0675659	0.177958
	0.229367	0.20321		0.248143	0.277709		0.189233	0.239085		0.250516	0.119349	0.25622	0.0783155		0.0720024	0.117524	0.0697098	0.178721
	0.281824	0.201502		0.278348	0.271486		0.19753	0.241354		0.269421	0.123257	0.278164	0.0735421		0.132104	0.104028	0.096193	0.193125
	0.255206	0.21679		0.266087	0.271292		0.189983	0.236588		0.260225	0.140909	0.272655	0.0856827		0.127368	0.103084	0.104191	0.191795
	0.235214	0.230299		0.26447	0.257915		0.186549	0.231165		0.267341	0.144248	0.284168	0.0919351		0.12521	0.0937864	0.122032	0.17966
	0.23474	0.277419		0.286248	0.264399		0.195213	0.249803		0.304313	0.204085	0.33465	0.119166		0.132884	0.10994	0.179796	0.195903
	0.208195	0.294325		0.253884	0.250092		0.182915	0.251037		0.296255	0.222508	0.291015	0.138784		0.109922	0.118211	0.176739	0.164313
	0.203218	0.251194		0.249803	0.207697		0.184916	0.211871		0.308369	0.176525	0.264813	0.113493		0.114359	0.0985751	0.188549	0.107432
	0.20572	0.254555		0.255359	0.206883		0.194607	0.214233		0.330595	0.186259	0.241323	0.136186		0.130755	0.0950405	0.189958	0.0997581
	0.19855	0.265699		0.242495	0.214168		0.196338	0.219587		0.318244	0.18476	0.22491	0.141135		0.133588	0.100534	0.166734	0.107629
	0.282456	0.202718		0.243245	0.287526		0.192184	0.248517		0.266472	0.11406	0.254358	0.0786181		0.0947842	0.175988	0.0697642	0.162315
	0.304287	0.197748		0.259493	0.277865		0.196582	0.249911		0.282404	0.103401	0.262996	0.0755725		0.111601	0.157714	0.0698141	0.164313
	0.279438	0.20074		0.256143	0.27608		0.184585	0.245282		0.25112	0.112521	0.244983	0.0761996		0.10241	0.135977	0.071387	0.173629
	0.290288	0.216238		0.264819	0.27367		0.191756	0.246557		0.276044	0.109689	0.267051	0.0905067		0.123726	0.13529	0.0961031	0.183148
	0.290278	0.244002		0.289909	0.285819		0.204192	0.251483		0.306183	0.13326	0.295228	0.115822		0.155396	0.136514	0.126529	0.214058
	0.27266	0.267181		0.290014	0.26096		0.199294	0.239802		0.318613	0.144098	0.30326	0.125168		0.154616	0.119256	0.156175	0.191245
	0.231579	0.26585		0.26397	0.239829		0.184521	0.233971		0.295571	0.161979	0.278269	0.129333		0.120953	0.108286	0.166067	0.158935
	0.247696	0.277013		0.281034	0.238122		0.1994	0.220317		0.321457	0.148816	0.286696	0.130431		0.138429	0.115898	0.21256	0.155208
	0.220546	0.247572		0.254227	0.20158		0.188919	0.205282		0.296045	0.164761	0.236451	0.13532		0.118585	0.0855454	0.188549	0.10838
	0.227266	0.245734		0.255017	0.206606		0.197693	0.201265		0.305562	0.165686	0.235198	0.143024		0.136769	0.101162	0.187638	0.104239
	0.224118	0.26388		0.257624	0.211177		0.206312	0.215528		0.328613	0.184711	0.230579	0.162948		0.151164	0.101102	0.187364	0.10564
	0.26397	0.205528		0.238927	0.304247		0.186496	0.260356		0.289093	0.113792	0.256987	0.089845		0.0981689	0.200322	0.0644185	0.164552
	0.293464	0.201974		0.259572	0.297133		0.19466	0.252376		0.317138	0.102684	0.265129	0.0888597		0.103867	0.19029	0.0758393	0.17554
	0.255991	0.218013		0.271026	0.293737		0.189335	0.24952		0.284131	0.102595	0.272769	0.0970052		0.13054	0.178251	0.161124	0.190869
	0.251514	0.239907		0.271579	0.299758		0.18647	0.255578		0.264233	0.108656	0.271426	0.116927		0.122452	0.182407	0.16301	0.216566
	0.263875	0.282564		0.266783	0.289284		0.198594	0.255815		0.228367	0.116867	0.257834	0.1564		0.136259	0.180347	0.187338	0.220447
	0.246748	0.255506		0.255859	0.244179		0.190709	0.225193		0.263338	0.107872	0.235372	0.128878		0.127188	0.12528	0.194435	0.166201
	0.237873	0.245923		0.261762	0.197622		0.194607	0.199268		0.267525	0.167587	0.232188	0.166343		0.131445	0.115482	0.193668	0.0975307
	0.27453	0.286791		0.284616	0.225075		0.223284	0.221898		0.336204	0.222358	0.235451	0.223702		0.184293	0.167836	0.228567	0.127646
	0.260447	0.202972		0.218913	0.330708		0.188761	0.280254		0.286752	0.117882	0.250645	0.118151		0.0989234	0.225941	0.0817287	0.18175
	0.266846	0.212369		0.244752	0.299102		0.18864	0.255106		0.292516	0.0953092	0.251251	0.102057		0.0992926	0.204115	0.0802998	0.184109
	0.302496	0.249698		0.282404	0.317845		0.214989	0.266577		0.239901	0.100654	0.275083	0.127467		0.159952	0.224866	0.199191	0.224299
	0.270922	0.25871		0.259625	0.258755		0.201401	0.225101		0.222178	0.0755725	0.241244	0.120271		0.133273	0.172733	0.194567	0.169478
	0.267204	0.267426		0.262727	0.251116		0.204498	0.22119		0.240259	0.0771849	0.235667	0.131453		0.144035	0.170041	0.189928	0.166
	0.264628	0.269907		0.258124	0.210689		0.204851	0.202083		0.23732	0.153205	0.221652	0.173868		0.143945	0.128184	0.184712	0.118196
	0.270396	0.268992		0.255891	0.210198		0.210202	0.200804		0.215753	0.185972	0.216938	0.209078		0.156319	0.174193	0.183939	0.116914
	0.271292	0.202851		0.230166	0.294845		0.180615	0.25951		0.265339	0.0965262	0.261067	0.114735		0.112551	0.195029	0.0796463	0.161399
	0.302918	0.207566		0.280745	0.278837		0.212461	0.237308		0.319166	0.080768	0.290357	0.102774		0.142656	0.181034	0.129017	0.163805
	0.251476	0.23568		0.234771	0.282695		0.192052	0.240169		0.22875	0.0771849	0.245057	0.118659		0.118381	0.196292	0.105809	0.185333
	0.290278	0.287079		0.271344	0.291936		0.21549	0.245445		0.185311	0.0809173	0.259072	0.163118		0.153118	0.232988	0.173891	0.208235
	0.290883	0.269821		0.268052	0.262281		0.214436	0.205439		0.18489	0.075809	0.254832	0.130662		0.151289	0.194809	0.18783	0.178729
	0.315848	0.272141		0.290067	0.21698		0.230921	0.187494		0.210934	0.0987131	0.258861	0.196358		0.184323	0.196624	0.220504	0.128767
	0.272028	0.300887		0.274428	0.225731		0.206325	0.206305		0.205562	0.197098	0.234717	0.247141		0.145234	0.232391	0.201124	0.146816
	0.271976	0.276446		0.263123	0.213961		0.207326	0.201459		0.224838	0.188546	0.223224	0.220212		0.15051	0.19202	0.190219	0.123519
	0.229473	0.211237		0.21786	0.266398		0.189156	0.23838		0.205825	0.0792392	0.22281	0.11444		0.133686	0.172539	0.118192	0.158696
	0.238668	0.224392		0.226281	0.254948		0.192619	0.225337		0.196108	0.06766	0.23874	0.115762		0.126243	0.173659	0.113446	0.169642
	0.230678	0.257075		0.220374	0.254633		0.193106	0.219825		0.176535	0.0596877	0.238393	0.130722		0.13125	0.182258	0.117911	0.170285
	0.243627	0.287841		0.240066	0.258151		0.200861	0.217782		0.156719	0.063629	0.252377	0.160383		0.133423	0.197056	0.136953	0.179499
	0.259046	0.317898		0.253489	0.278522		0.209406	0.220901		0.156159	0.0716312	0.255886	0.20719		0.139598	0.241169	0.153387	0.20083
	0.273529	0.272024		0.260441	0.230509		0.214384	0.18329		0.158925	0.0612843	0.253173	0.159573		0.152128	0.173718	0.171733	0.142688
	0.289514	0.254568		0.275662	0.218991		0.223205	0.17069		0.165087	0.0839554	0.248301	0.154556		0.167416	0.181235	0.188429	0.1279
	0.327092	0.275608		0.305393	0.230929		0.248881	0.183231		0.200005	0.115225	0.255254	0.173211		0.211001	0.219044	0.229347	0.142187
	0.303839	0.274642		0.27397	0.225463		0.230526	0.191106		0.221033	0.100146	0.232376	0.183076		0.18086	0.215377	0.198022	0.13326
	0.227787	0.250984		0.213357	0.239775		0.184863	0.224235		0.192579	0.0617479	0.217175	0.131767		0.133603	0.158132	0.113369	0.165209
	0.232765	0.290649		0.218228	0.241035		0.194343	0.213498		0.180097	0.0568511	0.228972	0.152041		0.143465	0.172196	0.126049	0.171509
	0.227103	0.286502		0.219124	0.224629		0.199084	0.189242		0.161031	0.0601596	0.252199	0.148846		0.142896	0.156669	0.130606	0.146636
	0.213357	0.265737		0.213515	0.233767		0.193632	0.171444		0.148549	0.0583104	0.247353	0.140933		0.133004	0.168794	0.125929	0.153489
	0.219413	0.242505		0.219071	0.21777		0.194133	0.161495		0.151021	0.0578967	0.255859	0.131797		0.146696	0.152445	0.145232	0.128221
	0.246221	0.240773		0.240006	0.218443		0.204693	0.159185		0.152058	0.0604043	0.251988	0.129796		0.151139	0.136843	0.155725	0.118539
	0.259599	0.245498		0.248354	0.226991		0.20909	0.16874		0.148549	0.0811263	0.24501	0.136246		0.160492	0.168254	0.165857	0.133379
	0.279665	0.239161		0.274635	0.226088		0.221151	0.172722		0.158925	0.097035	0.241376	0.129426		0.179796	0.173987	0.185312	0.128249
	0.267741	0.258991		0.259684	0.245734		0.214245	0.190686		0.172343	0.143024	0.225785	0.147532		0.16369	0.221403	0.16658	0.143382
	0.194133	0.284323		0.18539	0.219976		0.163112	0.208727		0.170143	0.0556938	0.206745	0.144181		0.141265	0.139836	0.110767	0.157251
	0.215042	0.293025		0.204403	0.20494		0.176805	0.187037		0.172802	0.0569047	0.206826	0.149701		0.157704	0.121495	0.12494	0.156706
	0.217386	0.305507		0.207431	0.223552		0.183626	0.184071		0.159293	0.05709	0.230236	0.164582		0.167146	0.142934	0.140168	0.155893
	0.211381	0.279257		0.201717	0.227621		0.183626	0.166352		0.147943	0.0684363	0.248907	0.164582		0.154946	0.14583	0.136721	0.146666
	0.234845	0.23484		0.232791	0.212684		0.207774	0.162195		0.147943	0.0694515	0.275768	0.12042		0.190318	0.123794	0.168675	0.124003
	0.232343	0.209823		0.226708	0.219978		0.198952	0.15993		0.149752	0.0800056	0.252946	0.0972201		0.168585	0.12051	0.156475	0.121649
	0.256532	0.205885		0.249775	0.219273		0.210466	0.161023		0.157538	0.0797528	0.245333	0.109397		0.1807	0.140724	0.172512	0.125232
	0.259212	0.210978		0.254218	0.224622		0.210811	0.167349		0.160926	0.102677	0.249787	0.0997134		0.193007	0.156318	0.185012	0.114113
	0.191174	0.206056		0.182747	0.228743		0.161502	0.162669		0.1651	0.0912448	0.190605	0.0988646		0.122555	0.136563	0.0932161	0.122744
	0.199785	0.208856		0.188497	0.229753		0.165817	0.163889		0.166156	0.0986724	0.196217	0.0969879		0.145396	0.142362	0.110927	0.119778
	0.259616	0.20724		0.258163	0.287883		0.193018	0.250494		0.213335	0.223239	0.21031	0.0593719		0.118405	0.10413	0.0896483	0.238
	0.248357	0.204725		0.246707	0.277808		0.19353	0.245184		0.206366	0.205413	0.210485	0.0600403		0.115118	0.0957936	0.101013	0.224019
	0.21204	0.206332		0.234555	0.26642		0.186101	0.220192		0.208387	0.179929	0.219993	0.057717		0.0972122	0.0867994	0.11205	0.208534
	0.19961	0.222213		0.233739	0.267785		0.18934	0.208301		0.212119	0.158371	0.256702	0.0753934		0.0983213	0.0890388	0.140318	0.196411
	0.185179	0.251719		0.228051	0.26558		0.189077	0.207224		0.222784	0.14368	0.274477	0.0861724		0.10009	0.102744	0.158064	0.193395
	0.18259	0.237082		0.226997	0.242711		0.192689	0.194267		0.231916	0.117808	0.25025	0.0739303		0.104791	0.0921024	0.171768	0.155535
	0.297971	0.184396		0.257818	0.252118		0.192934	0.262146		0.215542	0.187316	0.214811	0.0671046		0.139171	0.117859	0.0752798	0.177194
	0.27058	0.195157		0.255122	0.248858		0.191736	0.258973		0.211013	0.201368	0.208827	0.0651486		0.131625	0.104607	0.0866607	0.208098
	0.225891	0.203995		0.241218	0.290019		0.181493	0.256208		0.208404	0.214117	0.219229	0.0573587		0.102338	0.0957869	0.10033	0.235914
	0.202639	0.208636		0.242087	0.268494		0.183441	0.222292		0.210407	0.187334	0.250329	0.0606346		0.0990242	0.081186	0.124341	0.20934
	0.188761	0.213314		0.23258	0.258991		0.187579	0.208406		0.219519	0.168254	0.27453	0.0662566		0.0964588	0.081395	0.145743	0.18811
	0.187809	0.218801		0.224864	0.244422		0.190674	0.208093		0.224259	0.143979	0.271818	0.0693619		0.104202	0.0844406	0.159922	0.166642
	0.179802	0.237378		0.232042	0.243833		0.192129	0.200816		0.226523	0.138888	0.232817	0.0753098		0.102646	0.0923687	0.178651	0.160939
	0.183517	0.2512		0.231686	0.217226		0.189946	0.207384		0.256839	0.146515	0.24495	0.0866703		0.111264	0.101527	0.17849	0.120301
	0.179163	0.256471		0.234099	0.225973		0.200068	0.207856		0.249855	0.133777	0.213214	0.0971497		0.119171	0.108369	0.17324	0.124905
	0.337022	0.185587		0.262801	0.203068		0.205934	0.228824		0.218663	0.157659	0.237761	0.0839158		0.157672	0.14315	0.0713257	0.118511
	0.320377	0.194133		0.25528	0.206069		0.199852	0.226256		0.217807	0.148816	0.222995	0.0801646		0.144664	0.138754	0.0678357	0.11415
	0.327882	0.192839		0.29012	0.270174		0.206799	0.292251		0.241902	0.218477	0.25212	0.089427		0.168375	0.17333	0.0909472	0.186378
	0.240559	0.198667		0.250277	0.262902		0.188195	0.272989		0.209538	0.197759	0.224048	0.065958		0.115168	0.109164	0.089988	0.181929
	0.213989	0.213944		0.246063	0.315955		0.181461	0.274295		0.209854	0.230719	0.24659	0.0806784		0.0997302	0.112508	0.11301	0.2515
	0.19142	0.208038		0.239532	0.273823		0.184576	0.225731		0.216253	0.189155	0.275794	0.0601654		0.100084	0.0798125	0.134323	0.210892
	0.19141	0.215414		0.245868	0.256655		0.188366	0.212291		0.240501	0.178287	0.294702	0.0662268		0.100156	0.0814635	0.169317	0.187782
	0.19911	0.225868		0.274267	0.250186		0.209907	0.20861		0.294491	0.168768	0.328119	0.0711475		0.121073	0.0831507	0.234203	0.17557
	0.182941	0.252402		0.23941	0.249226		0.186838	0.215204		0.26318	0.174614	0.225233	0.0815443		0.120677	0.0985339	0.168345	0.168821
	0.191736	0.278049		0.245905	0.246889		0.217912	0.227359		0.281061	0.193395	0.212883	0.108686		0.151439	0.117405	0.178747	0.146905
	0.189783	0.27629		0.210302	0.234289		0.212873	0.218118		0.241744	0.153773	0.195971	0.128064		0.1425	0.127945	0.13832	0.12899
	0.182671	0.279065		0.214377	0.232937		0.221437	0.220244		0.251817	0.133902	0.194139	0.142169		0.151751	0.130595	0.125392	0.125406
	0.328626	0.198936		0.258715	0.198548		0.201543	0.212573		0.234468	0.148473	0.260156	0.0818653		0.146787	0.173136	0.0702248	0.119556
	0.316585	0.194256		0.255122	0.208773		0.195897	0.223762		0.228024	0.16248	0.252436	0.0879847		0.134622	0.159237	0.0736293	0.123548
	0.30671	0.195753		0.264761	0.246994		0.196828	0.253609		0.234031	0.16282	0.251756	0.0790959		0.138531	0.171389	0.0754721	0.138604
	0.183452	0.206358		0.244607	0.304982		0.186491	0.291096		0.272398	0.197546	0.274461	0.0914873		0.098795	0.176107	0.177826	0.205219
	0.18591	0.199305		0.232475	0.288694		0.183889	0.259175		0.27482	0.179229	0.246695	0.0758015		0.107803	0.117931	0.165468	0.205437
	0.177095	0.206063		0.228972	0.298433		0.191921	0.246706		0.28135	0.175042	0.21944	0.0783162		0.113309	0.110444	0.161541	0.222411
	0.187839	0.269061		0.228551	0.232087		0.200637	0.225472		0.282167	0.200653	0.205667	0.102132		0.136601	0.0970709	0.143675	0.131663
	0.196687	0.276001		0.239796	0.229144		0.219413	0.228382		0.302312	0.200113	0.206589	0.134932		0.155426	0.115344	0.13741	0.12266
	0.193079	0.275866		0.230999	0.227359		0.224296	0.222106		0.275149	0.16686	0.19042	0.141844		0.15212	0.135862	0.112433	0.120117
	0.347738	0.21314		0.273687	0.211185		0.216122	0.211175		0.269158	0.16868	0.302681	0.109909		0.147542	0.155404	0.0784173	0.101766
	0.320509	0.236336		0.260707	0.241482		0.201539	0.248359		0.236899	0.21146	0.255826	0.122331		0.130372	0.216595	0.0701963	0.138127
	0.180624	0.206935		0.242067	0.251956		0.185917	0.249304		0.287829	0.154489	0.213646	0.0861127		0.114119	0.189125	0.148771	0.121645
	0.210196	0.207854		0.259125	0.279782		0.217781	0.267102		0.357113	0.149174	0.236425	0.0848586		0.170713	0.191783	0.179586	0.152608
	0.21362	0.202348		0.236183	0.290007		0.216406	0.253872		0.325049	0.140082	0.211139	0.074729		0.152674	0.155736	0.144934	0.159871
	0.219677	0.255576		0.234661	0.2096		0.232291	0.223143		0.328225	0.191149	0.210091	0.129169		0.164239	0.104643	0.13708	0.102248
	0.238716	0.288786		0.22879	0.229012		0.225885	0.234709		0.312964	0.194201	0.205226	0.16912		0.169218	0.150817	0.122534	0.122869
	0.276057	0.203578		0.245637	0.221683		0.189287	0.212617		0.258914	0.164085	0.258414	0.11114		0.0954736	0.153558	0.0684335	0.0974896
	0.268968	0.212411		0.23721	0.216885		0.193875	0.206909		0.227603	0.168799	0.270896	0.111277		0.102134	0.140008	0.0641727	0.0872473
	0.228446	0.2062		0.249134	0.260671		0.208169	0.241875		0.323964	0.153862	0.216833	0.0944731		0.163509	0.184467	0.171703	0.111373
	0.215674	0.215126		0.229394	0.31207		0.21192	0.280228		0.317717	0.158102	0.212797	0.101102		0.151933	0.223224	0.139658	0.155713
	0.225865	0.263521		0.228774	0.212347		0.217942	0.202624		0.319877	0.181203	0.205977	0.168508		0.155854	0.149951	0.130935	0.101585
	0.22992	0.273593		0.223967	0.218293		0.223324	0.215178		0.326749	0.180108	0.207532	0.164522		0.161185	0.148428	0.132589	0.11054
	0.266419	0.20725		0.240006	0.244474		0.189024	0.223027		0.291436	0.173569	0.262127	0.125825		0.0966727	0.166403	0.067536	0.0993401
	0.263628	0.207959		0.235424	0.28385		0.195134	0.259752		0.290804	0.164761	0.272134	0.122003		0.104616	0.199068	0.0673261	0.119734
	0.253542	0.202867		0.228986	0.282853		0.192711	0.253767		0.281785	0.125019	0.254299	0.10496		0.10269	0.198711	0.0717551	0.117226
	0.244167	0.19801		0.241613	0.305024		0.208564	0.26664		0.311345	0.124051	0.202112	0.100678		0.159444	0.204156	0.16208	0.150763
	0.251593	0.251757		0.230263	0.204817		0.212224	0.20107		0.328488	0.169577	0.204298	0.187053		0.157004	0.173008	0.145923	0.096058
	0.256886	0.252664		0.218176	0.207566		0.221181	0.202237		0.325302	0.17766	0.209837	0.191007		0.154017	0.16703	0.142688	0.0979069
	0.232185	0.263251		0.222552	0.21089		0.218207	0.20853		0.325991	0.187683	0.206447	0.192252		0.160576	0.162253	0.134571	0.105454
	0.252147	0.191552		0.231734	0.271933		0.180133	0.240274		0.274071	0.145024	0.245578	0.133273		0.0930089	0.168045	0.068726	0.112918
	0.231211	0.197331		0.233061	0.285378		0.186276	0.25425		0.280134	0.137291	0.22734	0.123158		0.0803657	0.179905	0.0760866	0.113911
	0.237821	0.19404		0.238017	0.295775		0.179439	0.263246		0.267077	0.123257	0.231	0.10834		0.0895983	0.193898	0.0689149	0.12718
	0.268816	0.195865		0.246195	0.295243		0.209222	0.258597		0.273661	0.105461	0.206747	0.103162		0.157614	0.205698	0.176619	0.134573
	0.27295	0.262769		0.242666	0.200137		0.2152	0.198036		0.304445	0.179369	0.205667	0.190157		0.160881	0.175987	0.165707	0.104514
	0.271528	0.260064		0.231764	0.206618		0.218702	0.196596		0.329173	0.168971	0.20593	0.185572		0.159892	0.17115	0.14979	0.104713
	0.313399	0.264136		0.242561	0.209167		0.236688	0.200714		0.375599	0.194679	0.228841	0.21352		0.201649	0.178018	0.16232	0.110925
	0.250511	0.203209		0.234954	0.274846		0.183956	0.256097		0.275645	0.164145	0.242199	0.130125		0.096074	0.184405	0.0824578	0.11521
	0.26821	0.197744		0.249249	0.291988		0.189972	0.257022		0.281772	0.136805	0.252989	0.124183		0.11232	0.174554	0.101559	0.126579
	0.248196	0.195359		0.233502	0.331548		0.184205	0.289862		0.260731	0.127885	0.235951	0.139888		0.101079	0.219223	0.0876799	0.150458
	0.294017	0.203876		0.253331	0.29968		0.224311	0.265974		0.266972	0.101938	0.215226	0.120331		0.169484	0.192261	0.182884	0.153474
	0.288513	0.25991		0.24393	0.209083		0.224206	0.201802		0.298494	0.175689	0.212277	0.188926		0.164059	0.180496	0.167866	0.10349
	0.287095	0.269148		0.239786	0.208941		0.225893	0.196131		0.301733	0.185074	0.217934	0.196614		0.171337	0.198615	0.158368	0.115384
	0.275722	0.271767		0.237923	0.210747		0.226887	0.198014		0.318376	0.176435	0.223371	0.211109		0.164224	0.183479	0.155665	0.119421
	0.266287	0.2093		0.244588	0.302252		0.200848	0.26432		0.239532	0.142227	0.258835	0.147628		0.13777	0.180168	0.121463	0.116461
	0.27304	0.208327		0.247284	0.333386		0.192792	0.301675		0.255072	0.135768	0.237399	0.165686		0.110282	0.21146	0.0938849	0.150518
	0.293212	0.202184		0.275042	0.306111		0.230119	0.280674		0.168747	0.11418	0.234876	0.141531		0.180718	0.192977	0.186613	0.153534
	0.344262	0.224025		0.299968	0.298603		0.259572	0.275634		0.253726	0.102804	0.25341	0.148219		0.216697	0.203368	0.232944	0.187961
	0.298546	0.237123		0.259757	0.257962		0.231948	0.240253		0.278059	0.0773939	0.221099	0.13671		0.173741	0.168272	0.182584	0.174524
	0.297704	0.27805		0.254622	0.214609		0.23474	0.202398		0.306262	0.193653	0.226392	0.172719		0.177998	0.21634	0.176049	0.128318
	0.275708	0.298813		0.235765	0.232609		0.221972	0.207172		0.27324	0.197575	0.219556	0.193336		0.16865	0.246156	0.150472	0.139739
	0.244378	0.215073		0.218176	0.305219		0.180966	0.285461		0.207089	0.127168	0.235977	0.159754		0.151169	0.193783	0.117296	0.142605
	0.268598	0.205885		0.24025	0.273534		0.191552	0.263847		0.234325	0.110149	0.246195	0.156012		0.149843	0.166881	0.124086	0.147739
	0.25499	0.231008		0.252126	0.268835		0.207267	0.268546		0.16558	0.108805	0.225779	0.153056		0.162545	0.173838	0.15664	0.170792
	0.274129	0.274978		0.265107	0.265396		0.220313	0.267417		0.168457	0.0976979	0.235257	0.17336		0.176533	0.176376	0.171313	0.202293
	0.28272	0.261721		0.265629	0.219457		0.228498	0.214627		0.209828	0.0671536	0.228577	0.136395		0.165588	0.152405	0.167986	0.172412
	0.337257	0.26323		0.302733	0.217843		0.267499	0.194834		0.300995	0.172793	0.262574	0.148473		0.214988	0.236518	0.217536	0.142059
	0.305657	0.220481		0.264613	0.236459		0.240865	0.174463		0.297651	0.170665	0.237031	0.147923		0.186586	0.219775	0.187783	0.138971
	0.203113	0.225127		0.192869	0.260491		0.161426	0.264959		0.180334	0.119198	0.196766	0.16312		0.13729	0.163995	0.105755	0.163693
	0.201004	0.287053		0.187716	0.251614		0.169637	0.27608		0.161082	0.124929	0.202022	0.188827		0.158845	0.164552	0.116205	0.197486
	0.191673	0.282302		0.179323	0.212658		0.166114	0.234236		0.151646	0.0737512	0.211843	0.151921		0.156819	0.133081	0.123199	0.16909
	0.193553	0.307371		0.184468	0.214469		0.169906	0.219746		0.150553	0.0571795	0.224759	0.157236		0.159712	0.134812	0.129137	0.16912
	0.199768	0.283798		0.192526	0.199086		0.181466	0.187221		0.147183	0.0544542	0.245326	0.131319		0.17476	0.104297	0.147572	0.139829
	0.210565	0.272258		0.205193	0.202525		0.190393	0.161915		0.147382	0.0548924	0.247722	0.135439		0.178507	0.10226	0.157944	0.138575
	0.227392	0.255657		0.218439	0.204048		0.196055	0.161259		0.150498	0.0599863	0.251853	0.129587		0.179347	0.0993103	0.160462	0.130274
	0.280982	0.238332		0.276294	0.210059		0.226734	0.160815		0.181782	0.0692126	0.262653	0.125825		0.218525	0.100355	0.197212	0.126661
	0.265129	0.207828		0.261863	0.219181		0.215016	0.158147		0.193474	0.076528	0.233871	0.0981756		0.168135	0.115556	0.152848	0.128362
	0.270053	0.207736		0.273793	0.223909		0.220309	0.160549		0.226286	0.0828989	0.242859	0.0987504		0.180655	0.12163	0.171203	0.117427
	0.295999	0.215099		0.274102	0.248254		0.239052	0.173019		0.267413	0.132842	0.248413	0.107432		0.190659	0.180556	0.169687	0.132692
	0.198474	0.290968		0.187348	0.223894		0.16285	0.252008		0.177148	0.11626	0.193121	0.168981		0.14527	0.136733	0.110024	0.187846
	0.194449	0.284335		0.179491	0.218337		0.162111	0.247576		0.16772	0.0673912	0.194317	0.166877		0.156055	0.135605	0.115528	0.173941
	0.191423	0.28175		0.167931	0.194466		0.15953	0.222397		0.153947	0.0624645	0.202331	0.145263		0.156499	0.11406	0.118003	0.15434
	0.190625	0.286029		0.170037	0.192865		0.164428	0.204704		0.15034	0.056903	0.208063	0.131767		0.163429	0.103072	0.118675	0.14592
	0.192342	0.269386		0.179228	0.188192		0.17404	0.184754		0.150888	0.0522827	0.230947	0.127467		0.177278	0.0852169	0.132134	0.134514
	0.197003	0.246942		0.186522	0.197748		0.182256	0.171759		0.150176	0.057508	0.239243	0.124242		0.180665	0.0795438	0.145084	0.132364
	0.208985	0.228697		0.199373	0.207329		0.188734	0.166238		0.150682	0.065749	0.246458	0.122391		0.177548	0.0834254	0.150719	0.129856
	0.24285	0.224996		0.23258	0.231979		0.215042	0.162598		0.195265	0.0830074	0.266761	0.122003		0.206835	0.100445	0.18765	0.14592
	0.254411	0.207408		0.248538	0.237203		0.220953	0.163097		0.209722	0.0953092	0.240375	0.106685		0.177098	0.126601	0.158663	0.134514
	0.273008	0.207707		0.263059	0.235267		0.219856	0.16739		0.200664	0.104737	0.244425	0.103156		0.174754	0.133334	0.155354	0.131778
	0.225417	0.193731		0.244038	0.222765		0.193764	0.253793		0.209979	0.184915	0.209316	0.0706782		0.117925	0.117656	0.120497	0.149622
	0.223258	0.204972		0.232617	0.256135		0.199078	0.265848		0.206236	0.21152	0.218191	0.0635992		0.103351	0.114592	0.128615	0.19198
	0.209801	0.214001		0.229789	0.25991		0.199005	0.252901		0.214068	0.20083	0.238505	0.0658073		0.105396	0.106506	0.147242	0.199367
	0.201006	0.213183		0.229104	0.273245		0.195581	0.242584		0.229499	0.191992	0.272476	0.0605834		0.120294	0.102893	0.175839	0.217521
	0.194238	0.222476		0.224311	0.277655		0.195265	0.226361		0.23553	0.161745	0.270132	0.0764384		0.126769	0.10158	0.178957	0.225822
	0.192143	0.228829		0.217491	0.266157		0.189709	0.206935		0.227761	0.123675	0.23179	0.0806187		0.1326	0.0943836	0.16298	0.196202
	0.188962	0.237733		0.214418	0.261379		0.18973	0.204476		0.223941	0.1048	0.219143	0.0833346		0.135092	0.0997092	0.15595	0.183708
	0.193633	0.247283		0.211687	0.271281		0.201932	0.21194		0.216743	0.0961811	0.205051	0.0883461		0.139773	0.106948	0.146235	0.190058
	0.29033	0.193961		0.255285	0.188022		0.200866	0.24011		0.207967	0.157393	0.199066	0.093025		0.141958	0.140672	0.0720224	0.128378
	0.289575	0.191867		0.247475	0.200478		0.203129	0.253609		0.209351	0.172016	0.195027	0.0810964		0.130431	0.131826	0.0806188	0.13747
	0.299099	0.189331		0.27266	0.216097		0.217149	0.253347		0.222626	0.174136	0.211618	0.0637186		0.146942	0.112568	0.111631	0.144098
	0.222916	0.189846		0.243758	0.237019		0.191684	0.257888		0.208783	0.190857	0.216385	0.0644859		0.112815	0.117402	0.105755	0.170912
	0.207273	0.212999		0.231967	0.295821		0.191578	0.285058		0.204245	0.250187	0.228709	0.0646741		0.103704	0.120809	0.128747	0.254068
	0.196398	0.208978		0.230368	0.271486		0.194291	0.236861		0.221494	0.195694	0.26684	0.0604853		0.105126	0.0958466	0.158094	0.216834
	0.188445	0.213446		0.224338	0.275476		0.193738	0.223605		0.230737	0.175689	0.276031	0.0674808		0.107134	0.0928309	0.176229	0.21979
	0.187892	0.226466		0.231738	0.272221		0.200427	0.209298		0.250303	0.140904	0.256623	0.0812457		0.124311	0.091129	0.189928	0.203129
	0.18826	0.234866		0.230157	0.269302		0.207668	0.20967		0.23919	0.102804	0.225049	0.0894208		0.140318	0.106597	0.181235	0.194726
	0.19911	0.298577		0.231369	0.291253		0.221678	0.226729		0.228972	0.13326	0.205193	0.116807		0.159562	0.144666	0.167746	0.216446
	0.186256	0.255866		0.217959	0.247556		0.209732	0.204838		0.210523	0.0919825	0.182015	0.111908		0.141767	0.128677	0.123377	0.116031
	0.181025	0.248459		0.212686	0.22031		0.211966	0.200269		0.209888	0.0731424	0.175277	0.0978248		0.134132	0.109873	0.111666	0.113799
	0.278783	0.2126		0.228231	0.162724		0.188005	0.211766		0.196761	0.142868	0.191863	0.131104		0.116346	0.160174	0.0522347	0.12896
	0.299758	0.193941		0.246511	0.169292		0.198978	0.220586		0.203244	0.139052	0.198004	0.0971306		0.131894	0.164527	0.0659173	0.118748
	0.289627	0.193311		0.249595	0.194204		0.199584	0.242847		0.207728	0.164074	0.199754	0.0910991		0.130578	0.159356	0.079805	0.136484
	0.276465	0.185499		0.24819	0.201029		0.192461	0.240773		0.205884	0.176657	0.198596	0.0661073		0.12506	0.121495	0.0798261	0.125168
	0.176627	0.184176		0.220947	0.238279		0.190091	0.271801		0.236892	0.196919	0.241264	0.0715715		0.110807	0.126004	0.167813	0.172912
	0.176568	0.191263		0.227103	0.240379		0.198662	0.26555		0.250145	0.175122	0.225365	0.0621418		0.111481	0.112786	0.177218	0.193367
	0.181967	0.194873		0.226392	0.268769		0.206984	0.257436		0.23653	0.203174	0.205483	0.0576498		0.131775	0.0993476	0.163399	0.208683
	0.18231	0.245815		0.21931	0.234006		0.207123	0.198805		0.224259	0.120605	0.176305	0.0834015		0.134431	0.100383	0.116487	0.139083
	0.180992	0.255316		0.215885	0.235995		0.212066	0.204389		0.215885	0.103819	0.174093	0.100057		0.133693	0.11209	0.119424	0.134962
	0.183472	0.232871		0.210223	0.234326		0.210697	0.190476		0.210855	0.0734824	0.178823	0.115348		0.140073	0.12778	0.111281	0.124173
	0.186054	0.239695		0.232348	0.221994		0.22982	0.200454		0.222373	0.0845194	0.18836	0.111799		0.148615	0.124445	0.103435	0.111494
	0.265774	0.234492		0.218156	0.15908		0.182006	0.190214		0.192105	0.152392	0.18776	0.175219		0.108858	0.150973	0.0461556	0.139627
	0.35814	0.238437		0.276242	0.162729		0.213304	0.205177		0.233634	0.165418	0.237926	0.162491		0.17539	0.176585	0.0730216	0.15016
	0.302891	0.204337		0.248602	0.167349		0.20093	0.205597		0.208917	0.142337	0.206573	0.099788		0.134724	0.165854	0.0723719	0.117823
	0.185234	0.206594		0.222086	0.200583		0.211706	0.244605		0.235497	0.182168	0.191914	0.0984444		0.130343	0.185841	0.142978	0.133499
	0.184922	0.189767		0.224779	0.203129		0.214803	0.232346		0.218149	0.173963	0.186091	0.0688842		0.142699	0.130662	0.113279	0.117614
	0.194844	0.18807		0.235187	0.228153		0.233923	0.259293		0.261337	0.178832	0.183757	0.0739975		0.163789	0.137873	0.131415	0.150518
	0.183599	0.263316		0.220467	0.234		0.224206	0.208688		0.23179	0.1153	0.189373	0.118151		0.149499	0.126631	0.0982914	0.127392
	0.1925	0.288786		0.246958	0.247021		0.242271	0.221767		0.230921	0.130125	0.200953	0.149592		0.158783	0.159744	0.105066	0.139172
	0.207141	0.255928		0.233765	0.234179		0.234076	0.206498		0.224108	0.0772969	0.212214	0.13216		0.159883	0.146336	0.0908909	0.125252
	0.340944	0.232031		0.260968	0.165643		0.209038	0.189951		0.23869	0.163268	0.284905	0.152907		0.163849	0.142008	0.0742206	0.131408
	0.286268	0.211004		0.230335	0.168005		0.198629	0.193758		0.232127	0.1438	0.284349	0.100654		0.132614	0.16277	0.0616232	0.12801
	0.19262	0.201449		0.226073	0.181997		0.219537	0.205623		0.27176	0.150936	0.190237	0.0865904		0.145291	0.176642	0.120844	0.124961
	0.195818	0.197364		0.223469	0.196849		0.225944	0.220671		0.268184	0.153641	0.189577	0.0824072		0.143525	0.160043	0.11196	0.114246
	0.19861	0.244878		0.224101	0.206053		0.233686	0.201275		0.249144	0.118566	0.194765	0.148921		0.142206	0.158621	0.0995204	0.0933839
	0.202375	0.275319		0.232627	0.22308		0.226892	0.218985		0.228972	0.15231	0.200242	0.149174		0.160888	0.154609	0.0898981	0.113344
	0.306637	0.22695		0.244272	0.163175		0.202685	0.178434		0.239216	0.168295	0.280738	0.180011		0.130815	0.114357	0.0667941	0.117466
	0.274109	0.226124		0.223864	0.161364		0.196187	0.190464		0.222099	0.17654	0.276084	0.163929		0.113279	0.134611	0.0655321	0.115523
	0.240349	0.241744		0.21855	0.197669		0.200458	0.214102		0.236327	0.206593	0.280497	0.14795		0.113423	0.176077	0.0610609	0.131498
	0.244004	0.222633		0.212983	0.197288		0.204851	0.21546		0.23436	0.178197	0.280803	0.114381		0.115689	0.172255	0.0638909	0.123466
	0.209284	0.259332		0.228186	0.211486		0.226058	0.195884		0.289672	0.136236	0.198294	0.178555		0.147612	0.163964	0.116377	0.0958964
	0.212356	0.248307		0.226428	0.20347		0.232968	0.194309		0.272608	0.127497	0.195213	0.163447		0.159333	0.159595	0.10009	0.0830074
	0.252541	0.275476		0.229183	0.215835		0.243219	0.21888		0.284537	0.152728	0.215174	0.180287		0.168825	0.189693	0.117536	0.107223
	0.225839	0.278146		0.210881	0.221349		0.227329	0.223159		0.26821	0.167642	0.219927	0.149794		0.161766	0.164867	0.101755	0.112587
	0.291415	0.225574		0.240745	0.171051		0.189393	0.183257		0.226918	0.190021	0.259283	0.195217		0.0985911	0.119853	0.0662922	0.106237
	0.274978	0.222266		0.23287	0.19675		0.206536	0.199086		0.266472	0.203756	0.302523	0.166045		0.115318	0.13947	0.0678657	0.10564
	0.237873	0.216367		0.218676	0.214186		0.200374	0.209357		0.244114	0.145293	0.267762	0.0975486		0.116076	0.152418	0.067758	0.101605
	0.254753	0.235396		0.226286	0.194798		0.223785	0.176799		0.268289	0.0971306	0.297914	0.140036		0.138909	0.121095	0.0802158	0.0999112
	0.227697	0.242981		0.203531	0.18877		0.194739	0.182828		0.246239	0.104983	0.240059	0.139769		0.106954	0.133626	0.0797508	0.0860704
	0.218478	0.257101		0.196292	0.209167		0.202349	0.193338		0.243509	0.145532	0.25237	0.185005		0.124078	0.149443	0.0826064	0.094921
	0.292911	0.259816		0.230105	0.21075		0.243693	0.202891		0.348133	0.149294	0.221889	0.187429		0.192116	0.16473	0.141847	0.0959207
	0.279112	0.275923		0.208063	0.222082		0.219545	0.218328		0.284194	0.179362	0.216415	0.19447		0.159502	0.183751	0.108663	0.10367
	0.275373	0.273002		0.202454	0.217467		0.215885	0.220065		0.259441	0.17133	0.229019	0.171639		0.141487	0.16435	0.0948441	0.106914
	0.258159	0.20828		0.226093	0.189576		0.196977	0.181299		0.271993	0.194272	0.274152	0.18642		0.109408	0.109613	0.0683059	0.0878744
	0.25735	0.213787		0.209986	0.201213		0.199396	0.191395		0.258703	0.216595	0.269472	0.193574		0.108291	0.125885	0.069726	0.0988624
	0.236425	0.206652		0.211381	0.221295		0.19703	0.202415		0.261468	0.198869	0.24917	0.167274		0.104826	0.136204	0.063789	0.100687
	0.224074	0.210223		0.196029	0.227852		0.192711	0.210778		0.241323	0.175886	0.234555	0.134538		0.106805	0.148694	0.0696393	0.105139
	0.216015	0.239434		0.192956	0.190811		0.18568	0.17974		0.24252	0.120532	0.223363	0.144867		0.110937	0.12584	0.0773951	0.100997
	0.239401	0.238302		0.216411	0.187325		0.225424	0.18002		0.334061	0.110746	0.215777	0.150994		0.174171	0.127413	0.128999	0.0819325
	0.285906	0.240484		0.207932	0.19108		0.216622	0.182496		0.307	0.133439	0.219093	0.166403		0.157824	0.132095	0.118076	0.0871577
	0.296887	0.272326		0.215226	0.214574		0.22073	0.208747		0.302259	0.183572	0.228235	0.219522		0.158303	0.179242	0.126439	0.109194
	0.265925	0.262497		0.201303	0.211958		0.20534	0.199734		0.263865	0.161106	0.22755	0.195896		0.109512	0.171629	0.107745	0.10055
	0.276847	0.208353		0.24788	0.190266		0.20701	0.182772		0.310555	0.198739	0.266261	0.192066		0.1253	0.113485	0.0951739	0.0952923
	0.229604	0.19801		0.208643	0.210348		0.191025	0.182863		0.254042	0.188319	0.228999	0.182407		0.100899	0.112239	0.0738609	0.0926091
	0.214673	0.207424		0.196568	0.232215		0.183915	0.19969		0.237636	0.185513	0.228044	0.167866		0.104412	0.130184	0.0710432	0.0881132
	0.217431	0.217908		0.191809	0.284034		0.18959	0.240825		0.246843	0.212594	0.230633	0.174345		0.0995803	0.185513	0.0714029	0.11842
	0.2764	0.246679		0.212277	0.188324		0.211908	0.185935		0.313583	0.138813	0.223608	0.156818		0.158693	0.137261	0.128807	0.104924
	0.265339	0.241114		0.203771	0.180842		0.207352	0.183231		0.296387	0.140306	0.219914	0.158072		0.142776	0.133439	0.121193	0.0891583
	0.243798	0.244894		0.204924	0.182758		0.207267	0.186801		0.262337	0.149324	0.223574	0.161924		0.106295	0.136007	0.110042	0.0998751
	0.253045	0.26054		0.198938	0.195405		0.200056	0.197577		0.254094	0.173576	0.243324	0.185266		0.0887168	0.164962	0.110919	0.101684
	0.271274	0.206647		0.242787	0.235785		0.195274	0.188114		0.27203	0.191574	0.240196	0.198501		0.114454	0.126243	0.0983513	0.0919351
	0.242561	0.201507		0.217781	0.261406		0.191552	0.201948		0.261152	0.180974	0.226945	0.185722		0.105576	0.144098	0.0943046	0.0935774
	0.223916	0.206681		0.199136	0.275345		0.18767	0.21699		0.242324	0.181737	0.226853	0.180439		0.107531	0.146786	0.0835731	0.0971903
	0.222517	0.203858		0.190836	0.296175		0.189543	0.24601		0.238142	0.169695	0.223864	0.166089		0.100719	0.177585	0.0817206	0.112075
	0.276847	0.245868		0.233581	0.182433		0.222995	0.189044		0.322931	0.144709	0.227155	0.149815		0.172452	0.138673	0.151499	0.103942
	0.253621	0.246495		0.213014	0.17779		0.210249	0.183257		0.291041	0.146427	0.230868	0.149937		0.143915	0.139382	0.134143	0.0934655
	0.249245	0.252061		0.20198	0.175933		0.203639	0.190135		0.270554	0.151593	0.236715	0.15007		0.111541	0.141978	0.121942	0.0903825
	0.244141	0.284323		0.208327	0.200845		0.206483	0.210479		0.260073	0.204831	0.269158	0.195157		0.0830935	0.19668	0.130875	0.121674
	0.270996	0.213017		0.242534	0.266297		0.189409	0.20018		0.265577	0.191206	0.240887	0.199795		0.13623	0.14579	0.116511	0.0995193
	0.31777	0.213031		0.272239	0.268677		0.204192	0.201397		0.276847	0.160073	0.238321	0.197454		0.155186	0.138963	0.138939	0.101959
	0.252647	0.202499		0.216174	0.304536		0.196942	0.23295		0.243245	0.163118	0.232343	0.186796		0.113609	0.174286	0.106055	0.104416
	0.23993	0.220953		0.211238	0.350475		0.192168	0.288129		0.257514	0.178526	0.226207	0.201815		0.125162	0.220567	0.11132	0.134902
	0.271633	0.216267		0.244536	0.321489		0.229229	0.285851		0.28985	0.138682	0.227366	0.17188		0.161391	0.203141	0.156962	0.133059
	0.264685	0.241403		0.244852	0.177073		0.230995	0.186392		0.264839	0.145149	0.237809	0.13947		0.1645	0.13578	0.157539	0.0986808
	0.247801	0.251845		0.228077	0.17848		0.217623	0.19135		0.273398	0.15799	0.236583	0.145376		0.144305	0.149159	0.141906	0.0984812
	0.248617	0.270699		0.225549	0.183835		0.217491	0.204232		0.27661	0.182736	0.263522	0.153773		0.130036	0.17975	0.146553	0.106417
	0.239954	0.272162		0.212788	0.203037		0.20779	0.203103		0.258988	0.188909	0.268747	0.161379		0.0948082	0.201166	0.135653	0.120174
	0.241682	0.222528		0.211164	0.319368		0.173922	0.239355		0.202086	0.15861	0.217292	0.205488		0.146234	0.191395	0.110168	0.111015
	0.315953	0.241587		0.273582	0.351604		0.200769	0.293012		0.263206	0.170703	0.252568	0.215998		0.20015	0.23463	0.163699	0.136126
	0.281524	0.223605		0.242546	0.312595		0.182094	0.288156		0.237301	0.142307	0.213234	0.186953		0.146667	0.200502	0.127118	0.136113
	0.294731	0.231008		0.271804	0.308736		0.24664	0.290859		0.287883	0.135589	0.250061	0.175211		0.193131	0.20301	0.19025	0.142187
	0.300047	0.222633		0.28006	0.269032		0.262443	0.273799		0.315058	0.116845	0.264786	0.152183		0.196583	0.16644	0.194215	0.144912
	0.2468	0.271527		0.24709	0.188691		0.231711	0.199332		0.258124	0.195366	0.251409	0.153851		0.152068	0.205632	0.15018	0.109156
	0.228656	0.289862		0.226655	0.237413		0.215595	0.208301		0.237057	0.222119	0.248591	0.169598		0.123441	0.263802	0.134742	0.161207
	0.224411	0.233954		0.222417	0.236901		0.214758	0.180626		0.231976	0.155639	0.261958	0.121167		0.101974	0.196993	0.140301	0.133185
	0.203392	0.241665		0.210156	0.31711		0.16874	0.262834		0.183968	0.144857	0.213228	0.193992		0.136115	0.207966	0.112022	0.116772
	0.241574	0.249618		0.2259	0.310247		0.168504	0.278765		0.219295	0.150762	0.20691	0.193378		0.157591	0.221584	0.129006	0.129456
	0.272213	0.244238		0.275369	0.305717		0.232403	0.286791		0.248696	0.144516	0.258911	0.182437		0.183029	0.216148	0.163806	0.129766
	0.304471	0.243949		0.281482	0.286397		0.250277	0.284297		0.293675	0.14383	0.264549	0.174375		0.183963	0.199666	0.173201	0.140635
	0.282472	0.228514		0.280384	0.250407		0.252246	0.275531		0.280334	0.140921	0.267714	0.175228		0.183535	0.181105	0.178514	0.152074
	0.258414	0.265328		0.266024	0.249525		0.239901	0.265643		0.254121	0.138849	0.263917	0.178155		0.157554	0.161052	0.163309	0.169156
	0.248354	0.22314		0.265866	0.230734		0.240981	0.171633		0.234187	0.160077	0.287829	0.111239		0.147902	0.178785	0.165438	0.14281
	0.230579	0.210374		0.216964	0.250643		0.220663	0.166719		0.224282	0.142068	0.27053	0.10367		0.0953837	0.179033	0.14392	0.136693
	0.22655	0.255545		0.210486	0.300692		0.17325	0.279698		0.213436	0.151026	0.230026	0.192598		0.22536	0.230193	0.171853	0.134756
	0.187576	0.272143		0.167509	0.289967		0.162709	0.285662		0.169748	0.164193	0.200843	0.198441		0.155725	0.232271	0.130723	0.143352
	0.187339	0.255211		0.167628	0.269911		0.162577	0.270436		0.159609	0.165298	0.196898	0.176047		0.159203	0.19232	0.119245	0.142964
	0.187418	0.284428		0.167983	0.269885		0.166588	0.283614		0.154527	0.191216	0.214542	0.208325		0.167776	0.19247	0.125989	0.185931
	0.190499	0.301517		0.175383	0.232268		0.175357	0.267969		0.152552	0.15646	0.232264	0.198471		0.171643	0.152369	0.130156	0.192111
	0.195845	0.276054		0.181835	0.195123		0.181124	0.232766		0.156344	0.0822012	0.236741	0.147801		0.165498	0.112836	0.131385	0.158042
	0.197662	0.274348		0.189735	0.182785		0.1851	0.220192		0.172539	0.0570601	0.238532	0.135171		0.175411	0.0978173	0.132884	0.149145
	0.222573	0.267024		0.208332	0.187465		0.198404	0.203444		0.173461	0.0579768	0.25636	0.127915		0.177068	0.0789466	0.147686	0.140724
	0.25973	0.273403		0.241639	0.195254		0.215463	0.204363		0.230263	0.0633006	0.27582	0.150219		0.207344	0.0755427	0.176259	0.164343
	0.303234	0.2277		0.2927	0.201292		0.233607	0.177377		0.281192	0.0630319	0.28135	0.122152		0.217746	0.0678988	0.177248	0.138754
	0.297914	0.202945		0.28372	0.210637		0.231316	0.163622		0.294886	0.066167	0.27187	0.105282		0.186301	0.0666149	0.159323	0.125616
	0.309422	0.198472		0.302549	0.221972		0.261969	0.163107		0.294149	0.0789167	0.295255	0.0997462		0.209952	0.0765101	0.193315	0.125592
	0.250277	0.193285		0.270106	0.231296		0.24027	0.163908		0.227656	0.0877251	0.278243	0.091547		0.154556	0.088591	0.160402	0.119913
	0.249732	0.203444		0.276075	0.270384		0.245888	0.169554		0.224689	0.135708	0.293657	0.10152		0.147742	0.143591	0.168705	0.140127
	0.197804	0.266357		0.177859	0.259511		0.162311	0.258083		0.190767	0.177731	0.19892	0.180598		0.167788	0.196369	0.139718	0.148195
	0.189922	0.257967		0.166569	0.23673		0.160257	0.238909		0.168958	0.186737	0.19831	0.184577		0.148231	0.158042	0.119994	0.145352
	0.186944	0.283982		0.165737	0.226492		0.161953	0.244422		0.165245	0.192052	0.202533	0.185065		0.155246	0.145263	0.118675	0.172912
	0.187971	0.276999		0.167746	0.200215		0.16851	0.231401		0.16269	0.126243	0.217544	0.160371		0.155426	0.113613	0.114778	0.16282
	0.199426	0.26894		0.177227	0.184307		0.183099	0.224392		0.173987	0.0728255	0.237426	0.141859		0.169035	0.0946822	0.123951	0.155684
	0.200469	0.272368		0.182009	0.186399		0.184979	0.219352		0.164481	0.0656953	0.242993	0.13879		0.1674	0.0621361	0.122494	0.154436
	0.199584	0.260225		0.182046	0.183576		0.185864	0.210401		0.188471	0.0699088	0.246748	0.12905		0.163118	0.0618375	0.113849	0.144128
	0.21304	0.253756		0.19566	0.177645		0.190551	0.206941		0.201796	0.0644054	0.253937	0.136371		0.157644	0.0615568	0.127788	0.149252
	0.240391	0.236783		0.223032	0.185462		0.200432	0.198246		0.234766	0.0644949	0.273403	0.132424		0.180042	0.0587322	0.143447	0.144755
	0.256439	0.206725		0.246958	0.198666		0.205035	0.17827		0.252963	0.065749	0.282536	0.109014		0.182914	0.0565226	0.144155	0.129348
	0.299468	0.189242		0.290067	0.208878		0.226076	0.168032		0.305577	0.0723179	0.294175	0.0933385		0.213549	0.0581052	0.165318	0.123573
	0.290778	0.189216		0.282009	0.22707		0.229525	0.166121		0.273082	0.0853662	0.28243	0.0865606		0.193945	0.0687946	0.155156	0.118271
	0.259994	0.186775		0.275425	0.251378		0.235661	0.168888		0.227893	0.117614	0.280007	0.0873966		0.170084	0.0943537	0.155665	0.123138
	0.201059	0.28109		0.177385	0.216294		0.180966	0.220277		0.187339	0.200203	0.235852	0.182458		0.167894	0.129027	0.115456	0.177866
	0.209828	0.274215		0.179202	0.201108		0.189709	0.212579		0.1994	0.174943	0.255517	0.16911		0.163939	0.102923	0.110402	0.170986
	0.212961	0.267155		0.185522	0.194676		0.189393	0.222607		0.203113	0.127378	0.260705	0.150219		0.156505	0.0962945	0.107224	0.163596
	0.21678	0.291306		0.196503	0.193863		0.188287	0.238332		0.21707	0.0899645	0.267578	0.159953		0.155066	0.0877251	0.117506	0.182497
	0.255965	0.274558		0.234397	0.174384		0.202823	0.226519		0.271739	0.0781105	0.301733	0.153265		0.197242	0.0684363	0.151529	0.1713
	0.253542	0.223815		0.238505	0.174115		0.194212	0.208007		0.268104	0.0745499	0.291293	0.134038		0.194913	0.0569474	0.145424	0.145056
	0.276123	0.223401		0.265254	0.173787		0.207517	0.198345		0.278915	0.0700337	0.295291	0.121682		0.204779	0.055056	0.150732	0.141358
	0.255497	0.221496		0.233005	0.221716		0.209716	0.24929		0.214316	0.176033	0.195003	0.0936192		0.123806	0.119668	0.116187	0.12404
	0.241139	0.222161		0.227656	0.233633		0.216041	0.24576		0.213673	0.180078	0.201322	0.087098		0.120144	0.120122	0.131894	0.12675
	0.238848	0.228619		0.228788	0.251011		0.209459	0.248727		0.22992	0.1988	0.227893	0.0801111		0.125689	0.119077	0.163849	0.152399
	0.22913	0.233501		0.221046	0.262377		0.201691	0.247729		0.240981	0.191395	0.261626	0.0784688		0.136811	0.11406	0.182494	0.180019
	0.219466	0.238305		0.218992	0.272773		0.195318	0.237518		0.248512	0.176585	0.273661	0.0826491		0.152398	0.112836	0.185012	0.209101
	0.220677	0.266184		0.228419	0.296477		0.202481	0.249646		0.260362	0.163298	0.269105	0.108268		0.176169	0.140336	0.196403	0.250694
	0.195713	0.244002		0.206009	0.270646		0.188945	0.215887		0.225865	0.10573	0.220625	0.100146		0.145204	0.120659	0.142476	0.198203
	0.195739	0.24513		0.198689	0.264346		0.190709	0.210952		0.210828	0.0824401	0.202586	0.108357		0.142476	0.126332	0.122122	0.178944
	0.202368	0.250003		0.202483	0.265204		0.19919	0.215756		0.206975	0.0773068	0.197562	0.110716		0.152799	0.128184	0.118738	0.177147
	0.210774	0.253792		0.207414	0.267034		0.206049	0.210558		0.20761	0.0762717	0.197453	0.13541		0.164642	0.155803	0.118675	0.179355
	0.268618	0.224871		0.234746	0.189472		0.205318	0.246128		0.213429	0.165081	0.185726	0.136328		0.125247	0.145241	0.0889314	0.11895
	0.270391	0.214109		0.23865	0.191198		0.208622	0.241627		0.213266	0.154017	0.191973	0.0998776		0.126925	0.136952	0.103092	0.120833
	0.255359	0.209517		0.239111	0.193049		0.209433	0.233344		0.206799	0.149115	0.198215	0.0843809		0.119095	0.122931	0.115378	0.107342
	0.250882	0.209666		0.250224	0.22854		0.219361	0.268284		0.225391	0.192708	0.230315	0.0838733		0.128297	0.127348	0.160761	0.147652
	0.224074	0.225101		0.232317	0.26516		0.203218	0.279598		0.229841	0.230808	0.255543	0.078648		0.122302	0.129766	0.172602	0.185931
	0.209696	0.218775		0.224812	0.260907		0.195028	0.251956		0.238611	0.198889	0.278585	0.0668538		0.135911	0.111403	0.186121	0.190768
	0.199689	0.22959		0.219334	0.275109		0.192079	0.241639		0.241586	0.180377	0.262522	0.0712132		0.145534	0.108357	0.179886	0.213162
	0.193817	0.2361		0.209143	0.280412		0.192809	0.22917		0.226234	0.152041	0.228051	0.0830671		0.134712	0.104207	0.155665	0.220059
	0.193461	0.239513		0.203613	0.267732		0.193913	0.212474		0.219433	0.112627	0.205772	0.0852766		0.140705	0.105103	0.133633	0.194858
	0.198373	0.238174		0.208327	0.265399		0.203771	0.209425		0.212988	0.0887104	0.202112	0.0859335		0.146972	0.102684	0.140528	0.179093
	0.213699	0.256576		0.215016	0.269071		0.217412	0.209403		0.213199	0.0840524	0.197109	0.103789		0.167476	0.126721	0.132494	0.176316
	0.194186	0.250774		0.219582	0.258203		0.205772	0.207933		0.210069	0.0707354	0.180202	0.128124		0.161282	0.143233	0.12008	0.165597
	0.211368	0.239854		0.226247	0.245078		0.220565	0.210667		0.210085	0.0714841	0.19701	0.135559		0.171628	0.148562	0.122789	0.148077
	0.291528	0.212627		0.24441	0.160806		0.204569	0.222816		0.217379	0.134136	0.185954	0.149222		0.137048	0.170264	0.0396882	0.137538
	0.329726	0.235234		0.27187	0.184176		0.227366	0.266341		0.236135	0.176764	0.204166	0.176107		0.163549	0.184109	0.097512	0.155355
	0.252331	0.20095		0.220862	0.188402		0.191684	0.244369		0.192579	0.16288	0.179992	0.105521		0.104137	0.140127	0.0970096	0.12684
	0.258052	0.19824		0.238881	0.198966		0.203007	0.242841		0.203554	0.160043	0.195232	0.0849231		0.115677	0.124546	0.100839	0.123938
	0.19934	0.190865		0.213646	0.213369		0.210907	0.254375		0.211928	0.176764	0.195956	0.0697441		0.148801	0.113577	0.1378	0.140556
	0.18618	0.252002		0.214858	0.268822		0.213529	0.212671		0.208045	0.0843958	0.179412	0.104222		0.147444	0.137226	0.110432	0.180887
	0.187918	0.258076		0.213646	0.25676		0.215674	0.206618		0.205851	0.0879311	0.181809	0.116309		0.141337	0.134287	0.114508	0.165188
	0.19911	0.262325		0.234108	0.262325		0.226392	0.213577		0.21412	0.0802604	0.195028	0.145562		0.165258	0.164402	0.120204	0.164253
	0.203108	0.245728		0.24463	0.246714		0.23159	0.208815		0.213667	0.0705297	0.205713	0.150803		0.174179	0.161671	0.117564	0.142393
	0.244957	0.237787		0.206378	0.155202		0.177016	0.198432		0.182678	0.13889	0.189783	0.197318		0.0909772	0.17731	0.0512181	0.150476
	0.27686	0.227936		0.230294	0.155326		0.193171	0.212973		0.199578	0.141859	0.190437	0.176585		0.117436	0.171718	0.0589182	0.139769
	0.179041	0.198351		0.216347	0.158923		0.210391	0.214496		0.207294	0.144214	0.174326	0.119525		0.136094	0.161968	0.104399	0.132298
	0.189798	0.202625		0.229298	0.169003		0.212435	0.219615		0.215508	0.157396	0.175963	0.0943836		0.131235	0.153968	0.110718	0.130684
	0.203192	0.242776		0.275715	0.233402		0.259493	0.192186		0.232554	0.077055	0.218992	0.118106		0.196283	0.133	0.127578	0.126364
	0.206667	0.250958		0.249421	0.243687		0.226157	0.205859		0.214585	0.0738706	0.213525	0.140456		0.159427	0.159535	0.0945384	0.135828
	0.25183	0.249585		0.207616	0.153167		0.178412	0.175231		0.190499	0.11895	0.181651	0.2193		0.106655	0.160371	0.0428957	0.160327
	0.260863	0.250591		0.212461	0.156954		0.184258	0.1915		0.197767	0.151384	0.196714	0.225105		0.121853	0.173688	0.0431055	0.161297
	0.271433	0.238688		0.220714	0.155986		0.201191	0.20202		0.221287	0.149388	0.226402	0.190375		0.150909	0.174825	0.0526139	0.144018
	0.202196	0.241167		0.244499	0.208133		0.232317	0.193716		0.2125	0.0919232	0.203639	0.134878		0.169156	0.14804	0.0881775	0.0966827
	0.211039	0.236441		0.25104	0.207355		0.233081	0.204185		0.210828	0.0835448	0.227893	0.146373		0.171403	0.157152	0.0829436	0.0974292
	0.237563	0.244273		0.227814	0.224016		0.220014	0.197912		0.21718	0.0825732	0.233939	0.126792		0.167806	0.141618	0.076277	0.114516
	0.309551	0.262425		0.24419	0.15992		0.199036	0.178865		0.220461	0.116643	0.248857	0.21163		0.14759	0.130489	0.0634065	0.161736
	0.316374	0.259306		0.250566	0.163123		0.218228	0.183257		0.244404	0.145681	0.298336	0.237467		0.176349	0.149204	0.0740707	0.17557
	0.257071	0.238754		0.2157	0.160847		0.209538	0.185217		0.216622	0.153224	0.279849	0.160371		0.135582	0.141505	0.0676559	0.142668
	0.224759	0.239266		0.195634	0.205476		0.202876	0.188145		0.21932	0.0843451	0.277367	0.124081		0.120534	0.12383	0.0677066	0.112072
	0.225789	0.244261		0.200157	0.199191		0.202428	0.182916		0.225654	0.0851273	0.282627	0.130752		0.136862	0.129378	0.0657974	0.0949807
	0.229983	0.2403		0.206302	0.199296		0.219173	0.191421		0.229524	0.0959362	0.28506	0.142605		0.139278	0.146547	0.0864433	0.0881729
	0.239717	0.240264		0.237268	0.196776		0.235819	0.194703		0.23732	0.0909797	0.22834	0.14164		0.178028	0.147771	0.0883693	0.0867329
	0.243588	0.240319		0.216826	0.201943		0.223085	0.196787		0.237747	0.0894867	0.242611	0.136308		0.164101	0.148094	0.0829675	0.0879048
	0.272357	0.237203		0.199992	0.215598		0.20728	0.201811		0.224654	0.0948912	0.245029	0.13435		0.147377	0.146317	0.0820474	0.104653
	0.271874	0.246738		0.224194	0.172409		0.200141	0.181414		0.223313	0.16482	0.278071	0.165918		0.126241	0.110169	0.0608678	0.123324
	0.242271	0.266525		0.22258	0.171024		0.207608	0.182207		0.227602	0.159744	0.285209	0.221582		0.132717	0.116867	0.0663366	0.151503
	0.244773	0.234866		0.213488	0.160681		0.212435	0.178427		0.231079	0.158251	0.293701	0.199218		0.129017	0.117255	0.0704736	0.132244
	0.215226	0.221237		0.203082	0.162342		0.201217	0.177955		0.212724	0.148368	0.263391	0.161679		0.116876	0.115903	0.0658573	0.115861
	0.231422	0.236557		0.210381	0.215605		0.227656	0.215809		0.246379	0.0784226	0.295334	0.109686		0.152368	0.112204	0.0969125	0.144542
	0.220282	0.234485		0.205283	0.209656		0.223126	0.195826		0.249407	0.0815709	0.286185	0.109513		0.148999	0.108714	0.10976	0.13475
	0.202876	0.22266		0.200355	0.196619		0.219842	0.185909		0.239085	0.0832393	0.268263	0.110885		0.148598	0.112423	0.114359	0.118062
	0.204988	0.249173		0.199616	0.212684		0.217902	0.19171		0.253663	0.0942641	0.266193	0.121973		0.15458	0.129617	0.131043	0.128781
	0.209907	0.246739		0.224485	0.198719		0.226997	0.175644		0.24788	0.0896957	0.218633	0.126691		0.170184	0.119883	0.09247	0.106721
	0.294939	0.272589		0.221704	0.22182		0.231	0.200005		0.264997	0.135678	0.237505	0.187214		0.181415	0.182855	0.0952638	0.109761
	0.324801	0.241849		0.213278	0.197039		0.22992	0.192708		0.261547	0.106446	0.280244	0.150279		0.164329	0.154131	0.0930755	0.0816936
	0.29514	0.245495		0.188682	0.203529		0.202567	0.193936		0.231996	0.103413	0.255685	0.144485		0.103025	0.154393	0.0798142	0.0813831
	0.231599	0.25191		0.205937	0.166416		0.209584	0.176435		0.234167	0.158111	0.277506	0.160878		0.125412	0.0970738	0.0714403	0.121425
	0.211645	0.246336		0.192895	0.167575		0.200901	0.178508		0.224575	0.170751	0.255017	0.184506		0.116847	0.102553	0.0692146	0.119325
	0.241218	0.222633		0.216727	0.161285		0.229657	0.180007		0.271001	0.16067	0.299073	0.196442		0.161631	0.111208	0.111571	0.102057
	0.20622	0.238154		0.199426	0.21818		0.214963	0.21868		0.247432	0.0850796	0.268631	0.115948		0.140228	0.101915	0.115767	0.134357
	0.200269	0.249829		0.201021	0.2235		0.216885	0.224261		0.256623	0.0986235	0.264312	0.130662		0.151229	0.123048	0.127908	0.158938
	0.206641	0.234565		0.205957	0.203877		0.223047	0.185121		0.275741	0.0804097	0.255333	0.105401		0.172602	0.105431	0.146013	0.12263
	0.20036	0.231086		0.199942	0.196776		0.212754	0.179792		0.263835	0.0893972	0.214921	0.115822		0.152687	0.108656	0.129287	0.111911
	0.286459	0.233895		0.200453	0.19906		0.210275	0.183112		0.253911	0.096623	0.235424	0.127975		0.125659	0.116121	0.08756	0.101102
	0.295945	0.241253		0.186338	0.192209		0.198241	0.180524		0.234661	0.0917859	0.248143	0.12684		0.0879197	0.132344	0.0868405	0.0936276
	0.284544	0.245354		0.192519	0.202991		0.206449	0.183789		0.232795	0.119495	0.260812	0.159707		0.0750192	0.139366	0.0915803	0.0905766
	0.214489	0.257783		0.193606	0.170053		0.199321	0.184596		0.250988	0.205697	0.246985	0.180974		0.128987	0.106835	0.0899281	0.116718
	0.211329	0.232425		0.196187	0.172074		0.208695	0.179635		0.257966	0.199695	0.262522	0.197784		0.13801	0.106984	0.11247	0.100923
	0.20672	0.22054		0.199479	0.17398		0.217017	0.178007		0.265497	0.181535	0.267051	0.180347		0.151469	0.103735	0.134083	0.0991908
	0.204234	0.233674		0.201296	0.199764		0.219097	0.202578		0.27058	0.0894524	0.259651	0.112811		0.164149	0.0999437	0.13744	0.130191
	0.202996	0.224471		0.195976	0.197328		0.214436	0.200189		0.268763	0.085844	0.22626	0.115311		0.153177	0.09937	0.137485	0.120391
	0.234713	0.229879		0.206706	0.196593		0.214539	0.192734		0.221362	0.0916963	0.236609	0.113672		0.0886691	0.108865	0.101253	0.126482
	0.30118	0.23945		0.214094	0.200116		0.220467	0.189741		0.27927	0.10527	0.279928	0.128954		0.105576	0.120564	0.12476	0.127049
	0.283547	0.262955		0.196319	0.210611		0.208118	0.194204		0.251489	0.135439	0.27807	0.165029		0.0742266	0.146368	0.114881	0.135738
	0.216033	0.238472		0.195611	0.180191		0.192526	0.178015		0.249855	0.206754	0.233061	0.15265		0.119275	0.104454	0.0926409	0.108838
	0.215576	0.227642		0.197498	0.186613		0.194765	0.18249		0.251093	0.206165	0.233423	0.18278		0.122092	0.111242	0.0997602	0.100254
	0.213436	0.236878		0.2004	0.21807		0.212171	0.219247		0.270053	0.0969173	0.261495	0.119692		0.151139	0.100828	0.133124	0.135779
	0.209617	0.234285		0.206009	0.198614		0.222995	0.200583		0.27403	0.0882327	0.268342	0.103729		0.161241	0.104904	0.145624	0.131561
	0.199163	0.231953		0.200848	0.196724		0.220256	0.195858		0.274372	0.100266	0.24759	0.115046		0.159502	0.109194	0.14243	0.124392
	0.254795	0.251142		0.205594	0.200688		0.207974	0.196855		0.249667	0.129408	0.263364	0.144845		0.07356	0.133499	0.118437	0.138485
	0.276268	0.242208		0.200532	0.178952		0.208221	0.187627		0.251119	0.130059	0.291884	0.143342		0.0590827	0.129	0.133513	0.0934878
	0.220862	0.253743		0.199531	0.174962		0.19437	0.184083		0.261916	0.211477	0.233765	0.16616		0.126439	0.127242	0.109472	0.112144
	0.223126	0.238016		0.203587	0.220481		0.203192	0.187431		0.265655	0.21994	0.250039	0.204503		0.151649	0.124451	0.135552	0.103968
	0.22281	0.248307		0.206641	0.224917		0.216754	0.22665		0.276742	0.115643	0.275926	0.140635		0.16226	0.115285	0.15027	0.155713
	0.216411	0.23043		0.21046	0.20116		0.228498	0.198378		0.281982	0.100714	0.273635	0.117673		0.176499	0.104804	0.151679	0.122899
	0.210642	0.251877		0.21017	0.205702		0.227828	0.20095		0.283397	0.131886	0.210618	0.144606		0.172786	0.133976	0.142757	0.137529
	0.244641	0.248581		0.20608	0.180081		0.204643	0.193614		0.243066	0.140274	0.284079	0.149954		0.0610552	0.13769	0.0921163	0.104446
	0.247538	0.251642		0.198188	0.180566		0.197583	0.193793		0.232607	0.134417	0.280481	0.156708		0.0466127	0.145285	0.136241	0.103744
	0.290418	0.258991		0.247883	0.251772		0.185347	0.191999		0.24944	0.225493	0.214691	0.184288		0.147547	0.155176	0.135028	0.119495
	0.279928	0.234998		0.235582	0.29443		0.188023	0.211031		0.250882	0.22197	0.217965	0.22406		0.141427	0.172166	0.131805	0.117703
	0.290278	0.21002		0.250514	0.280182		0.218044	0.208287		0.301943	0.159894	0.266103	0.205924		0.18687	0.15319	0.175779	0.109594
	0.233107	0.239455		0.211592	0.21218		0.20859	0.209818		0.267736	0.114359	0.270475	0.140587		0.16226	0.11323	0.157404	0.138133
	0.235345	0.236308		0.222521	0.202192		0.230605	0.19791		0.297124	0.102863	0.305841	0.121167		0.201139	0.105431	0.177488	0.128393
	0.219881	0.231821		0.215422	0.192112		0.229535	0.187438		0.285398	0.102953	0.257774	0.137238		0.186016	0.119891	0.153943	0.117368
	0.219944	0.238988		0.216724	0.182601		0.233725	0.1852		0.290899	0.13326	0.231066	0.143233		0.187055	0.125377	0.154031	0.109821
	0.217307	0.269911		0.221589	0.191894		0.211189	0.204888		0.225523	0.182616	0.258835	0.183721		0.0757794	0.175779	0.142681	0.129348
	0.250145	0.257416		0.227471	0.177771		0.213567	0.192734		0.262179	0.17327	0.315505	0.14801		0.0735911	0.162581	0.160701	0.103461
	0.244885	0.260308		0.207214	0.185731		0.199709	0.193715		0.233759	0.179393	0.283075	0.150799		0.0555905	0.17919	0.140123	0.113476
	0.273661	0.236678		0.234904	0.268515		0.176048	0.195364		0.225608	0.188008	0.208346	0.16979		0.152128	0.152023	0.132022	0.108959
	0.292638	0.240208		0.246229	0.271801		0.180468	0.197616		0.242428	0.139978	0.212434	0.149413		0.1622	0.175468	0.147209	0.107851
	0.310265	0.230133		0.263575	0.303125		0.186338	0.224752		0.264602	0.168218	0.216174	0.196693		0.170803	0.178911	0.164988	0.107701
	0.269342	0.223218		0.238927	0.200058		0.188129	0.183375		0.260626	0.118592	0.225075	0.13576		0.160791	0.132441	0.155156	0.112523
	0.239927	0.238236		0.220309	0.189532		0.197214	0.188782		0.263101	0.121645	0.250382	0.156943		0.161001	0.118002	0.163799	0.125134
	0.233244	0.23589		0.222431	0.187614		0.214531	0.179792		0.278443	0.149204	0.279365	0.157386		0.183213	0.144278	0.167056	0.111075
	0.227402	0.253951		0.221328	0.186801		0.208851	0.187484		0.216653	0.189334	0.26831	0.168254		0.0852278	0.174286	0.133607	0.122958
	0.234608	0.265239		0.230631	0.192629		0.216016	0.19108		0.242297	0.197217	0.300811	0.147562		0.0848022	0.199785	0.157854	0.134872
	0.249406	0.244959		0.218109	0.206794		0.204876	0.181499		0.21865	0.186314	0.266208	0.13217		0.0534173	0.200136	0.149308	0.143152
	0.246022	0.236547		0.210359	0.284235		0.166597	0.215082		0.210581	0.146356	0.215148	0.149958		0.182566	0.163922	0.154986	0.0906034
	0.295544	0.268467		0.245089	0.349845		0.180229	0.26747		0.236636	0.16064	0.221625	0.222687		0.198411	0.235466	0.171793	0.127676
	0.304419	0.242532		0.243377	0.310357		0.17275	0.274267		0.240981	0.144512	0.200532	0.191597		0.157644	0.225478	0.152308	0.128088
	0.30255	0.24405		0.252944	0.193363		0.180877	0.180264		0.265797	0.185181	0.214367	0.148709		0.165522	0.184116	0.172695	0.140072
	0.234851	0.234761		0.255438	0.201318		0.231112	0.173046		0.215253	0.188976	0.28403	0.128542		0.121223	0.193365	0.153994	0.150697
	0.230105	0.225202		0.246669	0.219903		0.224022	0.163438		0.210565	0.163178	0.285906	0.103909		0.100839	0.16494	0.154017	0.137022
	0.224375	0.216854		0.228261	0.238916		0.216673	0.163832		0.20946	0.152302	0.26318	0.113191		0.0703837	0.176008	0.155054	0.135977
	0.263048	0.274747		0.225022	0.316988		0.17009	0.254813		0.243035	0.143955	0.222942	0.172693		0.195354	0.212212	0.190258	0.126126
	0.264128	0.308448		0.235644	0.33231		0.172878	0.306164		0.251052	0.160043	0.211915	0.200979		0.169242	0.261623	0.1705	0.157027
	0.284273	0.274295		0.2263	0.292198		0.166285	0.280097		0.242686	0.144636	0.196351	0.186976		0.138789	0.241438	0.175295	0.138127
	0.247195	0.278863		0.279075	0.285513		0.239416	0.277402		0.210765	0.164124	0.290878	0.193803		0.150629	0.237108	0.158543	0.148567
	0.250566	0.218705		0.292253	0.209408		0.256412	0.165258		0.212224	0.171779	0.3149	0.11189		0.140767	0.168685	0.180276	0.145724
	0.234288	0.215884		0.248433	0.236007		0.215042	0.16908		0.198856	0.180526	0.275004	0.115273		0.0806954	0.164858	0.144454	0.138073
	0.23016	0.222108		0.249118	0.30241		0.217122	0.176038		0.198174	0.206653	0.275144	0.133946		0.0753497	0.181273	0.153437	0.188349
	0.206088	0.282838		0.185969	0.280087		0.16377	0.272316		0.218202	0.13141	0.196898	0.166519		0.173441	0.231713	0.169514	0.146115
	0.192952	0.280111		0.171529	0.266303		0.16217	0.257439		0.183494	0.135529	0.194055	0.169824		0.136181	0.230803	0.122062	0.15372
	0.186917	0.290151		0.163555	0.274374		0.161611	0.266446		0.181861	0.183542	0.196608	0.195993		0.140048	0.237616	0.118165	0.164223
	0.190999	0.274159		0.164534	0.247302		0.167009	0.22896		0.177753	0.188887	0.210433	0.181793		0.140108	0.161596	0.106894	0.163618
	0.200864	0.271075		0.172434	0.230863		0.178754	0.233387		0.183494	0.211394	0.231881	0.175635		0.159225	0.15295	0.112902	0.164587
	0.282766	0.204415		0.277325	0.176589		0.216188	0.185961		0.25636	0.0664358	0.290726	0.1037		0.201003	0.0518435	0.147402	0.132806
	0.270843	0.193705		0.280113	0.195989		0.220072	0.183572		0.231606	0.0799021	0.287355	0.0988922		0.192056	0.0491177	0.143705	0.122212
	0.244035	0.187428		0.2774	0.216727		0.226839	0.172783		0.198583	0.0912484	0.288171	0.0897256		0.159412	0.0543728	0.144694	0.120398
	0.243235	0.185104		0.280192	0.241035		0.2379	0.165984		0.18747	0.11203	0.293069	0.0894607		0.128327	0.0711833	0.151679	0.124289
	0.236445	0.196257		0.286295	0.268851		0.24364	0.171723		0.194218	0.155475	0.304155	0.0987489		0.116329	0.0726165	0.169634	0.143991
	0.196683	0.286154		0.170388	0.262992		0.161446	0.242134		0.205377	0.121515	0.190371	0.171897		0.130006	0.238557	0.135072	0.165849
	0.192013	0.272923		0.169661	0.249376		0.161353	0.23546		0.203977	0.152547	0.189352	0.166385		0.13154	0.215035	0.132614	0.155626
	0.189129	0.26432		0.165559	0.234105		0.163717	0.217462		0.191104	0.18399	0.191789	0.170941		0.120653	0.18396	0.116876	0.15637
	0.194791	0.295086		0.165508	0.248228		0.171538	0.234368		0.194791	0.289093	0.205088	0.200024		0.132284	0.170822	0.106325	0.20298
	0.224864	0.260041		0.180676	0.212527		0.194186	0.212264		0.2157	0.219552	0.25815	0.158401		0.179376	0.105879	0.114568	0.167
	0.217728	0.263191		0.177464	0.199165		0.189998	0.213314		0.210038	0.146607	0.259625	0.142934		0.152758	0.0865307	0.10645	0.162969
	0.216411	0.254056		0.183863	0.182365		0.188497	0.210768		0.220862	0.0971306	0.268447	0.132961		0.153837	0.068914	0.106715	0.151324
	0.220941	0.247404		0.196503	0.172757		0.18726	0.20777		0.23998	0.0936013	0.267736	0.134215		0.153387	0.0621182	0.116817	0.1426
	0.237657	0.236704		0.216538	0.172078		0.186786	0.203995		0.262127	0.079484	0.278938	0.138685		0.167254	0.0601785	0.1256	0.130154
	0.2463	0.228592		0.231422	0.175142		0.186233	0.213997		0.269764	0.0907707	0.279507	0.133708		0.172632	0.0527007	0.126349	0.142814
	0.283957	0.203339		0.273266	0.181813		0.205693	0.196803		0.285616	0.0917859	0.304972	0.104774		0.209652	0.0509853	0.144784	0.125646
	0.275425	0.184727		0.27324	0.200662		0.208248	0.186171		0.234371	0.0982652	0.290594	0.0881132		0.203327	0.0549508	0.135042	0.122544
	0.25815	0.182575		0.2774	0.225337		0.217149	0.179425		0.201559	0.11636	0.292832	0.0833358		0.189598	0.0570004	0.13777	0.119973
	0.243719	0.192894		0.279571	0.251404		0.219045	0.172967		0.189458	0.134663	0.291407	0.0909966		0.139209	0.0785286	0.141725	0.12254
	0.222572	0.246034		0.205989	0.260214		0.196841	0.225497		0.259903	0.150807	0.259013	0.144772		0.168719	0.178562	0.15667	0.209545
	0.224741	0.253779		0.209303	0.26933		0.199521	0.234491		0.259103	0.154068	0.263301	0.140535		0.177413	0.173479	0.154571	0.229035
	0.26179	0.250507		0.238079	0.207723		0.226165	0.238473		0.254437	0.175163	0.218323	0.132047		0.149197	0.143662	0.168465	0.113762
	0.246432	0.246496		0.222995	0.252218		0.213857	0.230325		0.250672	0.172703	0.221309	0.12684		0.1381	0.130871	0.167416	0.106506
	0.241823	0.242873		0.218755	0.256891		0.207721	0.22917		0.263285	0.180526	0.242692	0.113762		0.152758	0.129408	0.18723	0.10985
	0.229604	0.241062		0.212145	0.260225		0.198636	0.224419		0.260626	0.182945	0.252541	0.104924		0.156924	0.133976	0.180366	0.133976
	0.226102	0.237124		0.210065	0.263406		0.196319	0.2256		0.26842	0.174524	0.261021	0.099579		0.169814	0.136723	0.176439	0.15852
	0.216227	0.253268		0.205693	0.272064		0.194396	0.233528		0.25557	0.178944	0.248459	0.123048		0.169095	0.167508	0.14946	0.21152
	0.201722	0.252428		0.198952	0.2681		0.18769	0.234289		0.217201	0.143143	0.216885	0.132543		0.157696	0.171927	0.110612	0.221164
	0.200501	0.228251		0.195871	0.259695		0.189187	0.215283		0.208643	0.0965931	0.214357	0.112627		0.154317	0.143382	0.105126	0.180586
	0.19861	0.232635		0.193237	0.250879		0.190815	0.214443		0.195792	0.0820817	0.204166	0.127527		0.153297	0.153832	0.096253	0.177063
	0.209353	0.23439		0.202849	0.256112		0.198099	0.218891		0.196157	0.0786741	0.20355	0.141519		0.138399	0.147443	0.095613	0.179206
	0.213903	0.22877		0.203876	0.252389		0.197905	0.22031		0.190354	0.0822612	0.210074	0.149615		0.167528	0.182713	0.0883393	0.172084
	0.279237	0.244245		0.257352	0.211877		0.234228	0.242446		0.249961	0.150115	0.207017	0.136216		0.155253	0.146099	0.141112	0.12454
	0.282904	0.224182		0.25399	0.207566		0.234239	0.247161		0.247327	0.171763	0.212329	0.109432		0.156715	0.118121	0.154047	0.120985
	0.245089	0.26516		0.226576	0.252717		0.214041	0.266892		0.231843	0.209758	0.213146	0.13947		0.128627	0.155624	0.155396	0.135857
	0.240454	0.242427		0.223179	0.24366		0.209907	0.237308		0.24551	0.186169	0.238374	0.1037		0.135552	0.125287	0.172572	0.118062
	0.232949	0.238489		0.216201	0.254581		0.202981	0.235365		0.252568	0.190111	0.259467	0.091965		0.147932	0.1206	0.18756	0.136305
	0.220783	0.237596		0.211539	0.262876		0.198303	0.235916		0.25025	0.185662	0.258203	0.0876355		0.157854	0.123257	0.173711	0.172016
	0.216912	0.241114		0.211661	0.26348		0.194085	0.233055		0.253552	0.168732	0.253068	0.0917261		0.164856	0.127766	0.166829	0.199337
	0.200769	0.251231		0.202586	0.273014		0.192498	0.234625		0.23316	0.154298	0.228551	0.111755		0.151349	0.14789	0.138129	0.215963
	0.197952	0.243162		0.198241	0.26495		0.187391	0.222607		0.218571	0.117375	0.211961	0.103192		0.153237	0.131916	0.120743	0.197098
	0.196924	0.238962		0.197214	0.262902		0.190762	0.215598		0.205246	0.0916067	0.200295	0.111642		0.152128	0.13947	0.108513	0.189991
	0.211645	0.235916		0.201585	0.256025		0.198294	0.212999		0.202902	0.0833655	0.197477	0.123645		0.165827	0.146398	0.107254	0.169299
	0.238058	0.269964		0.228577	0.289862		0.221994	0.242689		0.21491	0.0880834	0.213462	0.19029		0.21256	0.227524	0.119754	0.211221
	0.226675	0.230514		0.220261	0.242778		0.215859	0.210863		0.20218	0.0644651	0.20098	0.160688		0.180222	0.170971	0.115338	0.153181
	0.282803	0.248156		0.253871	0.161445		0.218784	0.233524		0.243237	0.11859	0.197955	0.177103		0.154549	0.159828	0.100946	0.116109
	0.304945	0.24253		0.266998	0.16475		0.232185	0.23568		0.2537	0.119136	0.202928	0.153892		0.167236	0.165081	0.122992	0.124494
	0.260818	0.254738		0.232308	0.201423		0.208215	0.266945		0.216336	0.167926	0.188738	0.165507		0.125715	0.171957	0.103536	0.133409
	0.215386	0.213104		0.210573	0.191447		0.209302	0.250153		0.207363	0.161617	0.197663	0.103819		0.172466	0.11415	0.116214	0.113911
	0.2157	0.212642		0.21362	0.200641		0.214621	0.232168		0.209117	0.170108	0.194475	0.104233		0.17455	0.115153	0.120054	0.120397
	0.236478	0.244426		0.253252	0.254867		0.235477	0.21396		0.221783	0.0689613	0.218334	0.151019		0.211301	0.168073	0.143705	0.163454
	0.226223	0.23379		0.263628	0.239565		0.221502	0.207198		0.208099	0.0659794	0.225627	0.156042		0.190489	0.162342	0.120277	0.141142
	0.233841	0.224031		0.268789	0.231644		0.225859	0.209293		0.212359	0.0632608	0.229912	0.169247		0.202445	0.167529	0.11288	0.132782
	0.296229	0.257975		0.255543	0.150943		0.211408	0.200408		0.235609	0.118038	0.188945	0.212467		0.151349	0.185998	0.0805156	0.131582
	0.3103	0.255263		0.264804	0.155379		0.223653	0.227779		0.241815	0.133409	0.19868	0.22409		0.160711	0.188648	0.10034	0.136604
	0.206648	0.232719		0.244618	0.15299		0.223222	0.210978		0.208358	0.137838	0.20269	0.174968		0.171118	0.165973	0.116717	0.129351
	0.203481	0.231683		0.246484	0.175835		0.230734	0.244986		0.213778	0.14221	0.206141	0.16058		0.164059	0.159005	0.105755	0.124571
	0.225049	0.238018		0.283668	0.241569		0.223785	0.20984		0.206747	0.0651052	0.234397	0.148671		0.18735	0.16363	0.11199	0.1385
	0.231607	0.231611		0.270705	0.239277		0.220746	0.209771		0.207404	0.0628826	0.249879	0.168523		0.19718	0.166104	0.0924685	0.13099
	0.30987	0.257639		0.257966	0.152609		0.213883	0.173531		0.232896	0.10349	0.201032	0.200972		0.16193	0.173972	0.0674161	0.157841
	0.283711	0.252769		0.23843	0.15233		0.188445	0.178742		0.20751	0.107103	0.207662	0.212266		0.134083	0.179869	0.0620616	0.144845
	0.278335	0.255001		0.231007	0.152544		0.209104	0.201344		0.22994	0.13738	0.220592	0.232869		0.167993	0.196471	0.0594275	0.156818
	0.201498	0.231521		0.259133	0.152617		0.231887	0.209293		0.209196	0.136924	0.214269	0.185916		0.172412	0.167554	0.107434	0.130919
	0.19782	0.238925		0.255201	0.227331		0.218913	0.204906		0.209822	0.0835392	0.217675	0.177154		0.182517	0.165619	0.0889688	0.127188
	0.240559	0.241059		0.303813	0.221153		0.235951	0.206794		0.214252	0.0604939	0.267156	0.178666		0.216966	0.168611	0.106894	0.115855
	0.25162	0.242558		0.256026	0.236074		0.215095	0.208379		0.213723	0.0719596	0.261426	0.1733		0.186978	0.170016	0.0835192	0.124869
	0.264613	0.253918		0.218971	0.159763		0.190014	0.165669		0.206668	0.0881431	0.192653	0.154825		0.129988	0.152367	0.0480635	0.169672
	0.270423	0.251929		0.222423	0.154355		0.185074	0.172937		0.204666	0.0908901	0.19566	0.172614		0.12542	0.149294	0.0520189	0.156579
	0.294649	0.252677		0.238295	0.152596		0.219361	0.169134		0.239137	0.103938	0.251435	0.200681		0.183333	0.149831	0.0644185	0.15219
	0.240717	0.247354		0.204745	0.152952		0.215798	0.18319		0.222175	0.123751	0.254283	0.213947		0.158445	0.168762	0.0665795	0.15225
	0.253832	0.244968		0.211829	0.218313		0.226471	0.208857		0.223706	0.0763548	0.282667	0.115123		0.161331	0.111421	0.0767386	0.134221
	0.231527	0.23862		0.196503	0.209718		0.221257	0.200898		0.216095	0.0805201	0.280376	0.117076		0.143795	0.112418	0.0792266	0.127288
	0.219966	0.238226		0.201671	0.206725		0.215437	0.197853		0.21728	0.0830751	0.27898	0.129796		0.134502	0.124421	0.0848621	0.115703
	0.220222	0.233423		0.19491	0.206594		0.215978	0.199559		0.219361	0.0848885	0.284482	0.142725		0.132908	0.139231	0.0944305	0.108746
	0.219087	0.241016		0.262066	0.207067		0.222057	0.198693		0.207223	0.0828581	0.237675	0.151354		0.181124	0.15443	0.085024	0.105431
	0.248907	0.26453		0.250856	0.233685		0.227392	0.211818		0.21649	0.107462	0.262127	0.187692		0.200929	0.194381	0.0832734	0.130871
	0.308553	0.221531		0.234845	0.223964		0.218439	0.198087		0.234424	0.0632707	0.298336	0.144936		0.211451	0.152814	0.0859712	0.115805
	0.307387	0.232274		0.208432	0.221498		0.196437	0.202559		0.220322	0.0673315	0.270001	0.129468		0.1721	0.155996	0.075607	0.111291
	0.269831	0.27152		0.222651	0.175182		0.206447	0.175437		0.218755	0.122439	0.256533	0.148304		0.150201	0.112084	0.0669416	0.155725
	0.240342	0.289521		0.20395	0.179818		0.213894	0.179057		0.219232	0.121436	0.256384	0.189752		0.142668	0.141172	0.0619832	0.193007
	0.23405	0.256788		0.200005	0.155641		0.211215	0.173558		0.214905	0.0910991	0.271001	0.196814		0.134092	0.136273	0.0677204	0.161227
	0.226181	0.246049		0.202177	0.15712		0.211302	0.171506		0.214937	0.113573	0.273635	0.201626		0.129406	0.145103	0.068735	0.153534
	0.235661	0.24848		0.208932	0.240791		0.23574	0.220365		0.241771	0.0688125	0.315874	0.113242		0.16271	0.0816936	0.0994005	0.114947
	0.236557	0.234893		0.217412	0.223143		0.244509	0.218673		0.261126	0.0704046	0.332596	0.101072		0.182434	0.0887223	0.139988	0.107474
	0.214545	0.235654		0.189814	0.223868		0.207879	0.207067		0.245738	0.0680183	0.25794	0.108516		0.155348	0.0924726	0.120144	0.118121
	0.20936	0.241372		0.19181	0.215566		0.212139	0.198981		0.24555	0.0748904	0.242129	0.10865		0.149373	0.0975187	0.133807	0.128661
	0.210311	0.248648		0.196378	0.215887		0.210691	0.20116		0.251808	0.0795438	0.230122	0.121137		0.153578	0.120629	0.126749	0.136723
	0.244562	0.239686		0.200901	0.200898		0.214479	0.189295		0.220784	0.081721	0.255097	0.119853		0.145653	0.119644	0.0741812	0.107014
	0.276479	0.240143		0.186786	0.20221		0.208132	0.195044		0.233239	0.0827088	0.248538	0.134275		0.136511	0.135798	0.0779656	0.0963244
	0.309159	0.235838		0.195397	0.201528		0.197688	0.19927		0.225865	0.0881431	0.271976	0.140486		0.152128	0.149354	0.0820091	0.0910991
	0.306216	0.23778		0.191868	0.204573		0.190486	0.19528		0.235187	0.0842316	0.259158	0.135678		0.1404	0.149025	0.0773606	0.0901436
	0.227062	0.262627		0.205737	0.173404		0.227971	0.175037		0.240203	0.14366	0.298973	0.113823		0.151674	0.104257	0.098237	0.139739
	0.219677	0.254476		0.204113	0.172442		0.229315	0.171208		0.24314	0.136335	0.299626	0.11415		0.152338	0.0964737	0.110192	0.137559
	0.205957	0.299076		0.196529	0.184622		0.216859	0.188507		0.237162	0.170673	0.276584	0.19032		0.144215	0.124183	0.123141	0.176794
	0.209196	0.267083		0.202665	0.170205		0.218676	0.176437		0.259704	0.131919	0.266472	0.190657		0.166427	0.119613	0.143795	0.158643
	0.208537	0.253237		0.192921	0.25985		0.207194	0.236698		0.253802	0.0840884	0.224048	0.124097		0.147092	0.0838285	0.126649	0.122571
	0.216862	0.26726		0.196619	0.261406		0.212606	0.244763		0.248579	0.0824401	0.204633	0.12902		0.137974	0.0929503	0.13238	0.130841
	0.299854	0.259621		0.194054	0.239618		0.207695	0.234341		0.235688	0.0833358	0.265076	0.125347		0.1372	0.109761	0.076299	0.144337
	0.298283	0.241193		0.196366	0.216648		0.197741	0.207644		0.22971	0.0760204	0.266445	0.104834		0.110761	0.110477	0.0731415	0.141202
	0.351293	0.238441		0.204719	0.208936		0.208353	0.195814		0.255148	0.0777738	0.297124	0.107764		0.133873	0.11164	0.102368	0.129033
	0.306092	0.245421		0.19355	0.212503		0.191759	0.196228		0.232691	0.0838606	0.259352	0.116958		0.103254	0.120629	0.105135	0.131512
	0.207082	0.263782		0.195716	0.176142		0.215094	0.175319		0.248549	0.168923	0.197899	0.110242		0.157867	0.118533	0.135283	0.149189
	0.210675	0.253793		0.197159	0.165512		0.213797	0.172914		0.26127	0.15655	0.19437	0.110597		0.150528	0.0946224	0.130671	0.121316
	0.231079	0.258746		0.20385	0.168425		0.224417	0.177662		0.276163	0.170651	0.191736	0.11421		0.156235	0.100565	0.140228	0.125054
	0.222322	0.23536		0.191952	0.238002		0.211209	0.221345		0.231285	0.0765101	0.167541	0.106136		0.111625	0.0747472	0.10509	0.110829
	0.291594	0.260776		0.191649	0.259227		0.203432	0.243319		0.230394	0.0889194	0.259862	0.123645		0.0770983	0.0942044	0.0827638	0.132215
	0.314294	0.250171		0.193764	0.236966		0.198267	0.233081		0.238742	0.0872772	0.273582	0.127557		0.0755995	0.0999672	0.111511	0.137739
	0.292922	0.237596		0.195835	0.219542		0.192283	0.21697		0.232307	0.0790138	0.23859	0.112612		0.0746616	0.10902	0.107062	0.143483
	0.207853	0.296346		0.204903	0.180895		0.225575	0.185331		0.285379	0.229823	0.200743	0.120002		0.164359	0.147174	0.13807	0.167388
	0.212509	0.261688		0.198747	0.170956		0.218618	0.176493		0.268547	0.158162	0.178217	0.121049		0.143231	0.108641	0.129173	0.124883
	0.223653	0.248038		0.196661	0.164868		0.219966	0.174804		0.265102	0.174711	0.169748	0.134969		0.135821	0.0942343	0.132434	0.107925
	0.22709	0.212468		0.190532	0.221915		0.224779	0.203585		0.249789	0.0811392	0.164202	0.097459		0.116329	0.0617357	0.126148	0.0958718
	0.323985	0.213367		0.19961	0.216228		0.219887	0.206017		0.259599	0.0757431	0.30958	0.104249		0.0680755	0.0581947	0.13771	0.0916963
	0.296011	0.227254		0.194984	0.223684		0.198067	0.218276		0.230737	0.0862775	0.267127	0.116524		0.0551199	0.0723478	0.12322	0.10782
	0.280074	0.246732		0.194165	0.233344		0.187814	0.233291		0.235713	0.0911887	0.247813	0.123974		0.062217	0.100176	0.114692	0.140097
	0.20514	0.258908		0.209643	0.177533		0.228498	0.169776		0.287012	0.157027	0.212593	0.101163		0.166097	0.124989	0.139598	0.129785
	0.206333	0.255263		0.201761	0.171444		0.222956	0.170132		0.276179	0.193783	0.169247	0.106327		0.13714	0.108955	0.121972	0.116509
	0.219634	0.257941		0.199	0.174594		0.220365	0.178112		0.267378	0.198023	0.159609	0.140187		0.137094	0.106297	0.126011	0.111104
	0.230055	0.210326		0.198158	0.21835		0.222575	0.203082		0.264041	0.0742886	0.161967	0.104707		0.130802	0.0593039	0.129113	0.0967127
	0.258756	0.205623		0.193008	0.215607		0.202009	0.199165		0.233891	0.0704966	0.260547	0.10803		0.0512238	0.0643842	0.131362	0.0913081
	0.284484	0.221793		0.195432	0.21846		0.194949	0.213629		0.235275	0.079275	0.259362	0.10785		0.0537637	0.0730047	0.126019	0.10573
	0.29436	0.247651		0.191947	0.233711		0.189419	0.233134		0.2324	0.106028	0.258639	0.13329		0.0479317	0.104237	0.126169	0.148129
	0.206003	0.253622		0.206977	0.179051		0.233217	0.166828		0.291425	0.161514	0.205904	0.0999765		0.162388	0.116748	0.146816	0.12127
	0.215345	0.254008		0.197635	0.181997		0.227504	0.164015		0.282473	0.174644	0.171591	0.0993401		0.13732	0.114508	0.137163	0.118304
	0.211302	0.275293		0.200637	0.213288		0.217175	0.184859		0.266287	0.231316	0.160768	0.149174		0.136481	0.14583	0.120384	0.131438
	0.23395	0.207145		0.202902	0.214522		0.229262	0.202762		0.275873	0.0774238	0.158477	0.111164		0.139089	0.0605536	0.127908	0.0960855
	0.256827	0.221242		0.191625	0.224366		0.198582	0.215178		0.227318	0.0883222	0.263891	0.122749		0.0483328	0.0735123	0.136579	0.113374
	0.262732	0.226939		0.200345	0.223132		0.19784	0.222686		0.221177	0.0959959	0.259748	0.123585		0.0467538	0.0852766	0.140851	0.125287
	0.318692	0.248995		0.215674	0.234478		0.212092	0.236063		0.233844	0.117321	0.26002	0.152477		0.0534772	0.111505	0.17461	0.15391
	0.225725	0.247651		0.222907	0.189794		0.229262	0.16454		0.288329	0.168314	0.285186	0.0939058		0.19949	0.12042	0.167556	0.115106
	0.210512	0.263244		0.223978	0.218696		0.234009	0.173571		0.269	0.198292	0.249513	0.119913		0.200897	0.139052	0.164399	0.121286
	0.232844	0.277115		0.230842	0.214653		0.249039	0.190392		0.312819	0.224138	0.228814	0.152913		0.21292	0.163608	0.167746	0.130967
	0.230447	0.225127		0.218149	0.233606		0.232659	0.222371		0.28617	0.102774	0.172197	0.145591		0.169574	0.079275	0.140228	0.120301
	0.217781	0.234061		0.196398	0.225232		0.225297	0.222817		0.255148	0.0942044	0.151656	0.134364		0.129347	0.079484	0.107704	0.118838
	0.227045	0.260408		0.192763	0.252769		0.215237	0.258623		0.254959	0.133917	0.151103	0.18614		0.125132	0.124302	0.103351	0.173241
	0.258282	0.261669		0.203692	0.237859		0.196898	0.239224		0.221599	0.135021	0.270106	0.178735		0.048741	0.128423	0.13786	0.167179
	0.285169	0.232478		0.202639	0.205177		0.197767	0.199086		0.227294	0.117554	0.244562	0.144725		0.0510192	0.112209	0.146463	0.129318
	0.279296	0.231786		0.213857	0.19682		0.201892	0.191791		0.219902	0.122963	0.226734	0.143703		0.0531775	0.120871	0.153657	0.125111
	0.271475	0.261091		0.242508	0.223762		0.181203	0.171602		0.264312	0.199337	0.214989	0.103162		0.164149	0.139858	0.164898	0.124541
	0.247933	0.314301		0.237347	0.298131		0.188945	0.201397		0.266156	0.261742	0.236978	0.151683		0.168435	0.198262	0.163579	0.156042
	0.240377	0.273744		0.222573	0.292356		0.20098	0.200136		0.265392	0.203846	0.269922	0.159506		0.17455	0.17972	0.163819	0.126571
	0.231316	0.234425		0.235161	0.271149		0.235266	0.198132		0.298862	0.148753	0.300205	0.131683		0.217116	0.150323	0.182344	0.0944636
	0.225334	0.258593		0.216701	0.242925		0.225628	0.245445		0.285041	0.138397	0.236873	0.190438		0.191307	0.132988	0.147212	0.17197
	0.227443	0.254902		0.224289	0.241431		0.238725	0.242295		0.288461	0.134505	0.198373	0.181521		0.198287	0.132735	0.154502	0.164
	0.230987	0.270778		0.223772	0.245078		0.240276	0.236704		0.291956	0.157117	0.196924	0.205219		0.192266	0.159625	0.150667	0.17554
	0.234119	0.263821		0.227292	0.221767		0.207362	0.214417		0.213199	0.172852	0.255991	0.200531		0.0607014	0.171001	0.149766	0.170792
	0.274398	0.23568		0.227603	0.196697		0.210223	0.18247		0.243561	0.156161	0.275004	0.167508		0.0706235	0.1544	0.167806	0.129229
	0.28193	0.239477		0.220967	0.187715		0.200743	0.181366		0.223679	0.153982	0.233844	0.160904		0.0603417	0.14598	0.154197	0.114299
	0.276505	0.235175		0.223135	0.184806		0.201354	0.177082		0.220515	0.170494	0.227261	0.149742		0.0578437	0.165365	0.154337	0.126258
	0.299394	0.292778		0.241468	0.295096		0.173674	0.208349		0.259966	0.213015	0.206058	0.116903		0.152398	0.179236	0.167879	0.143876
	0.327198	0.268992		0.273793	0.292119		0.19042	0.205807		0.299126	0.179302	0.234081	0.122212		0.182614	0.16706	0.213399	0.117136
	0.262574	0.245078		0.246669	0.283142		0.191921	0.209508		0.276768	0.138455	0.240928	0.130035		0.168255	0.157386	0.182674	0.0973694
	0.246474	0.271853		0.242508	0.235811		0.204693	0.226947		0.28135	0.166896	0.26278	0.200593		0.184706	0.174772	0.182554	0.182128
	0.243367	0.265104		0.231527	0.23558		0.216016	0.226161		0.279507	0.169672	0.273687	0.193014		0.195114	0.175983	0.173621	0.176912
	0.231111	0.241823		0.237826	0.202972		0.235271	0.195123		0.291831	0.166194	0.270011	0.170882		0.214946	0.16709	0.178873	0.153534
	0.229031	0.239933		0.234022	0.190581		0.207175	0.181262		0.205206	0.168403	0.262166	0.159864		0.0672737	0.165418	0.14683	0.145084
	0.225812	0.24324		0.242438	0.196645		0.213877	0.180107		0.211961	0.188976	0.242245	0.162671		0.0630396	0.19244	0.162462	0.157505
	0.260494	0.231933		0.232317	0.19798		0.204851	0.172784		0.229183	0.176091	0.235424	0.135484		0.0618705	0.179455	0.153837	0.148144
	0.241435	0.297646		0.200223	0.282879		0.167051	0.215499		0.246083	0.19135	0.20904	0.092383		0.147887	0.181025	0.180093	0.137313
	0.25241	0.282617		0.219006	0.298222		0.16811	0.22056		0.243561	0.166881	0.208492	0.0996089		0.154688	0.172255	0.183476	0.130483
	0.334466	0.315194		0.255069	0.335407		0.179807	0.275844		0.299415	0.164791	0.221546	0.159804		0.170564	0.242662	0.210492	0.157953
	0.312189	0.309583		0.257023	0.31058		0.184592	0.286987		0.298762	0.14374	0.227639	0.160521		0.158278	0.242125	0.204864	0.162603
	0.231975	0.241559		0.281131	0.201087		0.236741	0.173074		0.19669	0.18323	0.298634	0.136498		0.0903977	0.192533	0.1752	0.156445
	0.231817	0.23211		0.270659	0.212789		0.229973	0.169371		0.197925	0.185214	0.287249	0.129139		0.07497	0.186259	0.179017	0.165806
	0.251883	0.226074		0.262732	0.217698		0.223679	0.169203		0.21757	0.176466	0.257387	0.115535		0.0628897	0.171516	0.177518	0.160259
	0.261906	0.217466		0.249012	0.230614		0.211819	0.171462		0.227229	0.184556	0.232348	0.111086		0.0617769	0.158933	0.160881	0.162303
	0.2231	0.299054		0.19171	0.293628		0.164376	0.251439		0.253173	0.152009	0.202402	0.110486		0.153267	0.197446	0.177638	0.15042
	0.232093	0.307082		0.284998	0.288103		0.235734	0.274138		0.182526	0.12469	0.292819	0.121883		0.127128	0.214655	0.152451	0.164432
	0.248591	0.307607		0.324301	0.286502		0.265208	0.291804		0.19329	0.125437	0.333649	0.159416		0.115528	0.24956	0.202128	0.171001
	0.242297	0.293996		0.28983	0.276548		0.239585	0.249094		0.192763	0.13264	0.292174	0.16881		0.0665468	0.245477	0.18768	0.164759
	0.245721	0.212737		0.261745	0.298026		0.221059	0.180711		0.204818	0.206414	0.253134	0.109552		0.0622664	0.142994	0.16525	0.170374
	0.191947	0.297119		0.170696	0.266342		0.164019	0.26466		0.218439	0.105351	0.194107	0.120139		0.122392	0.210281	0.136301	0.156729
	0.19171	0.29086		0.169147	0.257754		0.164428	0.235391		0.207247	0.0821415	0.190446	0.119614		0.106565	0.193694	0.115857	0.169117
	0.196687	0.305429		0.166166	0.273298		0.170564	0.256523		0.2073	0.138186	0.202902	0.179481		0.113609	0.269834	0.0990108	0.1882
	0.205957	0.260435		0.168062	0.236809		0.18094	0.207145		0.21175	0.152519	0.222284	0.163148		0.13741	0.200113	0.0878897	0.160013
	0.213804	0.261905		0.17296	0.233186		0.185153	0.200898		0.212804	0.216416	0.240796	0.166373		0.14988	0.168463	0.0951727	0.167717
	0.229473	0.255158		0.185653	0.227647		0.197214	0.197905		0.235135	0.259264	0.276242	0.157356		0.168195	0.129916	0.104616	0.166254
	0.219993	0.25718		0.187444	0.216123		0.185285	0.195516		0.235108	0.23054	0.26239	0.146368		0.15299	0.0988922	0.105995	0.158042
	0.22834	0.248806		0.200848	0.201029		0.179544	0.19822		0.258177	0.166582	0.269263	0.136305		0.1494	0.0795139	0.114388	0.151056
	0.236741	0.240589		0.219519	0.179556		0.182937	0.197196		0.270975	0.116001	0.276452	0.131797		0.163609	0.0657192	0.118915	0.135469
	0.252594	0.231113		0.244483	0.176115		0.185179	0.200373		0.263654	0.0972799	0.284142	0.133235		0.182494	0.0627255	0.126259	0.12475
	0.270396	0.238568		0.266972	0.174306		0.198136	0.2172		0.237531	0.12272	0.290251	0.143651		0.20012	0.0639575	0.128927	0.145024
	0.271528	0.213078		0.282588	0.173308		0.209196	0.206305		0.206009	0.111493	0.293148	0.110507		0.208064	0.0586453	0.135432	0.12466
	0.255649	0.198955		0.288882	0.188744		0.217807	0.197721		0.184258	0.122749	0.286354	0.0932489		0.184412	0.0542534	0.135432	0.120122
	0.241281	0.193269		0.298708	0.189374		0.220783	0.192912		0.18605	0.132549	0.295195	0.088997		0.12545	0.0639754	0.154575	0.126912
	0.243506	0.18604		0.293253	0.236678		0.228999	0.183651		0.183589	0.139261	0.281772	0.0864531		0.114868	0.069989	0.159446	0.124929
	0.231099	0.19465		0.290056	0.260272		0.234352	0.182459		0.18216	0.161428	0.288651	0.092797		0.0916157	0.0718402	0.160836	0.138766
	0.23434	0.288711		0.189176	0.24324		0.191322	0.234287		0.245541	0.0861851	0.268034	0.127206		0.15526	0.207084	0.100261	0.164364
	0.230538	0.276776		0.190453	0.242899		0.185939	0.22675		0.245393	0.094989	0.262599	0.13603		0.148365	0.211143	0.101354	0.164437
	0.230184	0.261642		0.196398	0.234394		0.177911	0.20263		0.255227	0.110268	0.259809	0.146427		0.144754	0.202532	0.108603	0.163089
	0.239032	0.259148		0.215095	0.231506		0.180049	0.190949		0.271317	0.161297	0.274319	0.159207		0.157254	0.18611	0.125	0.161237
	0.243166	0.252428		0.234266	0.228697		0.184653	0.187247		0.264181	0.220955	0.276821	0.157684		0.168405	0.152668	0.129137	0.161835
	0.252199	0.249331		0.251514	0.226151		0.189261	0.184465		0.238163	0.247708	0.277716	0.148368		0.184532	0.12263	0.128837	0.155176
	0.262969	0.243923		0.271844	0.218512		0.197899	0.183152		0.211118	0.230122	0.280666	0.143173		0.201529	0.096623	0.134173	0.149174
	0.262574	0.237019		0.293938	0.202525		0.210749	0.187956		0.18963	0.182557	0.282772	0.136484		0.204736	0.0775432	0.132674	0.13744
	0.259309	0.226702		0.321246	0.181183		0.229499	0.190292		0.183178	0.138545	0.302417	0.131498		0.189688	0.062793	0.152068	0.124242
	0.245082	0.224959		0.313432	0.17681		0.229098	0.198367		0.184848	0.127831	0.293701	0.131468		0.154661	0.0615867	0.146665	0.124475
	0.244538	0.251217		0.230971	0.297447		0.228864	0.213431		0.275138	0.17544	0.228068	0.138902		0.156302	0.151923	0.186583	0.1052
	0.229499	0.231664		0.213541	0.278968		0.21491	0.20053		0.279296	0.159595	0.231373	0.130423		0.163604	0.138395	0.19141	0.0912783
	0.230052	0.23487		0.21678	0.275161		0.214463	0.20389		0.27977	0.170404	0.234819	0.139202		0.165947	0.149354	0.18726	0.0940253
	0.229973	0.236389		0.210038	0.269334		0.206799	0.207093		0.282035	0.179481	0.248907	0.142098		0.171643	0.168284	0.182104	0.114807
	0.231053	0.251772		0.208695	0.26978		0.203455	0.219667		0.277769	0.195575	0.270738	0.16485		0.173531	0.200651	0.170833	0.172375
	0.235424	0.236205		0.216227	0.242453		0.207326	0.208248		0.261837	0.15861	0.28243	0.15019		0.194424	0.170374	0.157584	0.18611
	0.204271	0.262876		0.196529	0.279677		0.189972	0.243687		0.203481	0.168254	0.243298	0.191245		0.144754	0.224837	0.105695	0.256397
	0.202718	0.223946		0.193501	0.24114		0.18776	0.217751		0.190788	0.109671	0.228103	0.157893		0.138819	0.182945	0.0892386	0.195515
	0.201269	0.218375		0.196474	0.234499		0.189156	0.214312		0.187422	0.0842316	0.218966	0.146816		0.134982	0.175301	0.0801873	0.179468
	0.213414	0.217281		0.198835	0.24077		0.19506	0.220504		0.184288	0.0827491	0.219235	0.156885		0.151251	0.18183	0.0748618	0.168948
	0.220626	0.223956		0.204566	0.251683		0.198884	0.228968		0.187015	0.0826773	0.219687	0.172506		0.164306	0.196039	0.077332	0.180807
	0.269491	0.260557		0.254622	0.19066		0.229173	0.238788		0.2688	0.145771	0.222989	0.136066		0.162562	0.148132	0.175147	0.115521
	0.28825	0.251851		0.263944	0.23904		0.255464	0.229642		0.306552	0.151175	0.24838	0.124033		0.192776	0.138903	0.228867	0.124922
	0.241613	0.284349		0.221204	0.316218		0.21786	0.250696		0.267683	0.221403	0.22834	0.171658		0.154287	0.18811	0.191787	0.135738
	0.232317	0.238016		0.212777	0.266892		0.2073	0.216202		0.275715	0.171987	0.239085	0.12899		0.16211	0.136007	0.185641	0.0954286
	0.228799	0.232556		0.209933	0.261248		0.20158	0.213419		0.271803	0.177242	0.239401	0.124899		0.166564	0.144009	0.176808	0.105342
	0.223745	0.234945		0.205879	0.262591		0.196969	0.213498		0.266252	0.169926	0.244937	0.115255		0.165359	0.147084	0.165464	0.129079
	0.209597	0.241551		0.200716	0.2592		0.191183	0.220307		0.235655	0.176141	0.24312	0.119435		0.161091	0.154029	0.129759	0.160342
	0.207951	0.245766		0.200506	0.243839		0.191444	0.20924		0.208011	0.161737	0.224706	0.131068		0.157084	0.163247	0.101379	0.174877
	0.199847	0.241836		0.194739	0.258033		0.187023	0.226985		0.200795	0.126444	0.22023	0.141441		0.146373	0.173367	0.0973921	0.208922
	0.203703	0.223789		0.192395	0.253305		0.186812	0.214679		0.187102	0.0977875	0.207589	0.129348		0.143375	0.153325	0.0816547	0.17754
	0.210424	0.21993		0.197423	0.243687		0.192774	0.215835		0.185884	0.0868293	0.210743	0.134275		0.135611	0.165806	0.0804226	0.176226
	0.226471	0.219128		0.211302	0.243828		0.203666	0.219308		0.190815	0.0809519	0.21254	0.149406		0.183543	0.156221	0.0861511	0.169341
	0.220798	0.222607		0.20624	0.255263		0.198693	0.225994		0.187016	0.0813353	0.20605	0.167329		0.169965	0.199666	0.0618405	0.180257
	0.220435	0.218191		0.212572	0.243236		0.198736	0.223147		0.187323	0.0761219	0.210302	0.17575		0.177374	0.181437	0.0808933	0.165207
	0.263443	0.264994		0.255146	0.180562		0.230216	0.251361		0.255249	0.117345	0.218012	0.160919		0.160102	0.149612	0.130246	0.117554
	0.282825	0.244002		0.257492	0.184675		0.235582	0.250341		0.263022	0.131388	0.216359	0.154248		0.167296	0.153788	0.150809	0.119095
	0.277416	0.265711		0.250929	0.219063		0.234905	0.258387		0.265016	0.16058	0.2209	0.157087		0.163966	0.168732	0.169741	0.127766
	0.223449	0.232346		0.211039	0.219457		0.202764	0.240795		0.19171	0.165999	0.204785	0.112836		0.179039	0.125586	0.0896882	0.115999
	0.223574	0.22499		0.213778	0.247001		0.201296	0.216215		0.187997	0.0801365	0.202007	0.182691		0.176469	0.183527	0.0910072	0.181422
	0.227866	0.228356		0.224364	0.247939		0.205351	0.219378		0.194712	0.0750052	0.214384	0.197396		0.18726	0.195187	0.0948441	0.169001
	0.231408	0.226086		0.254116	0.240436		0.212328	0.21599		0.205496	0.0746492	0.231265	0.182557		0.201263	0.179775	0.113931	0.159096
	0.273397	0.270664		0.25522	0.148606		0.225884	0.202663		0.249921	0.0909423	0.211287	0.162073		0.158574	0.155124	0.121627	0.126497
	0.285993	0.264286		0.258395	0.151656		0.228109	0.203707		0.25247	0.103751	0.207132	0.177625		0.161914	0.132244	0.107067	0.126336
	0.229312	0.277472		0.227688	0.166719		0.205909	0.256943		0.200114	0.123794	0.207916	0.192619		0.184612	0.174943	0.10217	0.129288
	0.231965	0.230036		0.226787	0.166404		0.21881	0.244667		0.208739	0.128579	0.226437	0.164598		0.200737	0.155907	0.103927	0.116206
	0.25025	0.245117		0.302786	0.18791		0.232291	0.246765		0.222231	0.138567	0.2611	0.152638		0.229496	0.15425	0.143405	0.11521
	0.230921	0.224626		0.299916	0.23581		0.204429	0.20891		0.208406	0.062941	0.258098	0.178525		0.203567	0.169174	0.116127	0.143378
	0.231211	0.222791		0.282134	0.231428		0.193573	0.211293		0.211985	0.0612403	0.25077	0.205219		0.189456	0.172494	0.121971	0.135768
	0.301733	0.27228		0.275162	0.153206		0.233476	0.168347		0.263522	0.0835747	0.213146	0.1836		0.184173	0.178764	0.09997	0.158038
	0.276792	0.287447		0.232133	0.150024		0.20751	0.197643		0.241518	0.11421	0.218538	0.215879		0.176022	0.211281	0.0642986	0.161357
	0.258624	0.260146		0.236879	0.154196		0.216589	0.20746		0.227531	0.108387	0.209433	0.19453		0.162605	0.173868	0.073711	0.13699
	0.227492	0.260259		0.284967	0.153974		0.213002	0.22117		0.20444	0.109985	0.243847	0.180847		0.190799	0.174321	0.109927	0.126143
	0.233326	0.214233		0.267762	0.208196		0.210245	0.199113		0.204176	0.0631513	0.254115	0.188528		0.193604	0.141769	0.0856415	0.106775
	0.253674	0.211331		0.302365	0.210647		0.203929	0.198564		0.211829	0.0604052	0.271554	0.170643		0.215887	0.143028	0.116307	0.0962647
	0.259836	0.223172		0.263463	0.225056		0.189511	0.205219		0.207728	0.0613307	0.248216	0.181473		0.1875	0.158526	0.103492	0.0998179
	0.292167	0.273614		0.25499	0.1624		0.214752	0.170029		0.238716	0.0876303	0.198024	0.146881		0.160964	0.171987	0.0767386	0.172058
	0.260836	0.264767		0.2546	0.15757		0.200242	0.170655		0.222837	0.0888014	0.210256	0.168091		0.146403	0.159356	0.076146	0.165767
	0.318191	0.284769		0.268921	0.153988		0.243535	0.181026		0.268447	0.11203	0.247064	0.218327		0.229137	0.216894	0.0863909	0.177749
	0.251356	0.266697		0.214015	0.150675		0.216253	0.186717		0.216701	0.111954	0.222178	0.198579		0.151649	0.191134	0.0681355	0.147621
	0.244141	0.258341		0.207142	0.252395		0.221836	0.234446		0.213067	0.106102	0.242192	0.136746		0.15012	0.112911	0.0754496	0.122794
	0.234766	0.256485		0.200163	0.22161		0.223337	0.232539		0.214147	0.104801	0.26052	0.136249		0.14949	0.120055	0.0827038	0.117375
	0.230368	0.24114		0.202007	0.221426		0.220756	0.217672		0.218097	0.103072	0.277163	0.126123		0.144065	0.12257	0.0957134	0.136693
	0.241416	0.233711		0.207192	0.213026		0.221316	0.211582		0.227556	0.104356	0.302799	0.13741		0.155013	0.127378	0.0944844	0.134962
	0.235582	0.235307		0.199689	0.213514		0.212415	0.209398		0.224752	0.0965931	0.2964	0.157869		0.147257	0.142892	0.115618	0.130316
	0.23605	0.235234		0.275733	0.210584		0.20945	0.202447		0.19954	0.0875758	0.258289	0.169478		0.184113	0.146577	0.0923062	0.121256
	0.234266	0.253715		0.255622	0.230509		0.196424	0.225154		0.209042	0.0913977	0.253595	0.230032		0.197692	0.191156	0.0843825	0.136843
	0.273793	0.225094		0.25083	0.219752		0.19487	0.192419		0.211487	0.067415	0.264865	0.158879		0.195204	0.137679	0.0933753	0.113971
	0.300774	0.214942		0.237541	0.211936		0.188798	0.196796		0.222731	0.0570825	0.250134	0.165612		0.196942	0.143195	0.103513	0.103222
	0.270185	0.26047		0.226323	0.174481		0.219819	0.172993		0.228741	0.103192	0.239306	0.13741		0.168231	0.166423	0.0686451	0.176296
	0.24601	0.26838		0.205641	0.166877		0.216806	0.167927		0.220195	0.0838434	0.239374	0.134633		0.144904	0.16288	0.0715782	0.166164
	0.238242	0.265422		0.20148	0.163412		0.221494	0.167848		0.21678	0.0853961	0.263338	0.151742		0.146733	0.155355	0.0739209	0.169001
	0.230236	0.260339		0.198162	0.156371		0.219308	0.168583		0.218887	0.0898689	0.273687	0.168286		0.140498	0.163647	0.0838729	0.160101
	0.21994	0.25086		0.194106	0.2546		0.214568	0.220848		0.214779	0.0726464	0.276716	0.12322		0.129466	0.0742513	0.0867506	0.0929802
	0.222421	0.250844		0.192957	0.237596		0.210546	0.220657		0.220507	0.0727708	0.281548	0.11955		0.136357	0.0762332	0.0868705	0.0814547
	0.226418	0.244264		0.191052	0.244395		0.214308	0.218853		0.226365	0.0725269	0.28351	0.109134		0.141187	0.0793646	0.111631	0.0909797
	0.236267	0.288024		0.196608	0.27692		0.207589	0.262062		0.241218	0.108328	0.275741	0.158938		0.152908	0.128691	0.138489	0.150399
	0.246003	0.263559		0.204148	0.23778		0.196213	0.232058		0.225259	0.0917859	0.233923	0.136066		0.122152	0.128542	0.145257	0.156131
	0.251284	0.238358		0.21017	0.211162		0.200972	0.208642		0.229381	0.0842614	0.231244	0.125646		0.123128	0.123765	0.146115	0.136395
	0.274209	0.235601		0.234992	0.209309		0.197267	0.203024		0.20829	0.084351	0.270382	0.136574		0.191095	0.130961	0.0860803	0.119226
	0.302812	0.234583		0.219203	0.210331		0.193764	0.201633		0.217912	0.0804395	0.273687	0.151503		0.188999	0.142964	0.0831535	0.114837
	0.34866	0.239944		0.225681	0.214918		0.193316	0.205539		0.244509	0.0898796	0.257861	0.174088		0.227008	0.162019	0.107554	0.118222
	0.32588	0.249278		0.203738	0.223977		0.187345	0.211854		0.230388	0.089545	0.234814	0.192241		0.181317	0.178294	0.102878	0.125182
	0.214347	0.267102		0.189567	0.186827		0.208427	0.178033		0.227772	0.127467	0.274072	0.137768		0.142265	0.155504	0.10918	0.186976
	0.207616	0.259411		0.196382	0.174358		0.208116	0.172926		0.236759	0.0946822	0.261416	0.128781		0.149616	0.118689	0.11298	0.158162
	0.218588	0.271451		0.193842	0.172529		0.209693	0.171567		0.234129	0.100505	0.258138	0.156759		0.140024	0.138405	0.125042	0.17339
	0.239769	0.225917		0.204403	0.213157		0.218702	0.189111		0.26476	0.0750543	0.253463	0.128363		0.164269	0.0651913	0.160462	0.081395
	0.262469	0.23001		0.210934	0.233213		0.216754	0.200425		0.25083	0.0682571	0.221731	0.12112		0.138939	0.0604939	0.158933	0.0863516
	0.236241	0.24282		0.190288	0.253111		0.204085	0.217803		0.227924	0.0687647	0.193579	0.117375		0.107408	0.06766	0.134007	0.0898152
	0.244101	0.245839		0.195028	0.247677		0.205596	0.219693		0.231211	0.0728353	0.185383	0.10988		0.107258	0.0713625	0.139206	0.0992804
	0.309025	0.243351		0.184284	0.23211		0.191956	0.212133		0.224224	0.0697585	0.236004	0.106937		0.170069	0.0733033	0.0816497	0.092801
	0.323108	0.235785		0.199322	0.228015		0.193155	0.219457		0.235511	0.0767778	0.256551	0.105222		0.139778	0.0863814	0.092567	0.103849
	0.308089	0.239329		0.198908	0.220218		0.182999	0.211188		0.239124	0.0716312	0.232808	0.105969		0.14943	0.0979965	0.104386	0.122302
	0.216029	0.25231		0.195823	0.175513		0.210136	0.172736		0.250195	0.148965	0.21256	0.102057		0.131085	0.141588	0.135514	0.157955
	0.234503	0.269622		0.193343	0.188586		0.207484	0.178585		0.242324	0.169568	0.200453	0.117076		0.126978	0.132543	0.128837	0.175928
	0.233291	0.255116		0.196192	0.179479		0.208582	0.175238		0.238444	0.130098	0.183178	0.118515		0.102488	0.123059	0.115108	0.16287
	0.26426	0.222866		0.20701	0.203582		0.215779	0.190818		0.240243	0.0826257	0.181361	0.141288		0.113699	0.0694211	0.13744	0.0892974
	0.258894	0.219745		0.199999	0.214865		0.211546	0.193842		0.23549	0.0777677	0.173138	0.12946		0.106894	0.065014	0.124528	0.0882993
	0.319464	0.226256		0.194396	0.230614		0.193343	0.202893		0.237742	0.0747664	0.260389	0.119316		0.138959	0.0640769	0.0935452	0.0923532
	0.319008	0.252901		0.195397	0.26306		0.191631	0.228487		0.24551	0.080977	0.252515	0.122749		0.143225	0.0777224	0.104496	0.11
	0.287565	0.252205		0.192537	0.256313		0.181645	0.227687		0.242445	0.0746544	0.233749	0.119756		0.0979916	0.0774238	0.114317	0.107484
	0.224219	0.253548		0.188188	0.17409		0.204656	0.171863		0.238199	0.146875	0.181462	0.099411		0.117283	0.145663	0.117613	0.155479
	0.230745	0.25886		0.187392	0.176012		0.202733	0.173623		0.231145	0.1776	0.17464	0.10728		0.108288	0.136126	0.117009	0.153205
	0.220282	0.223513		0.193906	0.196514		0.211491	0.188026		0.237833	0.0939335	0.169076	0.155328		0.104636	0.0791346	0.116836	0.0957897
	0.256728	0.223474		0.19782	0.211529		0.218097	0.199795		0.237505	0.0899346	0.167299	0.155355		0.106565	0.0735123	0.115378	0.0963542
	0.255048	0.222187		0.194159	0.226807		0.215313	0.204547		0.233883	0.0878146	0.16141	0.127855		0.109091	0.0704966	0.102512	0.0976979
	0.273371	0.25592		0.197525	0.264582		0.187255	0.231953		0.239117	0.0970111	0.23495	0.135111		0.0889089	0.0854558	0.116679	0.12472
	0.265339	0.255708		0.197319	0.26168		0.180255	0.230223		0.246514	0.084017	0.234081	0.126401		0.110821	0.0853028	0.1247	0.117227
	0.220095	0.253273		0.183669	0.173206		0.204271	0.170986		0.235655	0.121406	0.165225	0.100878		0.1	0.147195	0.109969	0.152951
	0.234318	0.260477		0.187549	0.174337		0.216517	0.172479		0.246958	0.164074	0.163033	0.101293		0.111571	0.141089	0.114898	0.151127
	0.24343	0.226138		0.195783	0.209967		0.219748	0.200314		0.245535	0.101274	0.157239	0.160796		0.11424	0.0839595	0.100929	0.10111
	0.260915	0.23041		0.194001	0.219326		0.218803	0.203155		0.237616	0.102595	0.157529	0.153056		0.115719	0.0775134	0.0944844	0.102117
	0.290778	0.231375		0.210512	0.241665		0.196319	0.215598		0.244378	0.1037	0.256728	0.147681		0.0829436	0.0773641	0.144365	0.11618
	0.256992	0.219483		0.220282	0.226288		0.190025	0.207161		0.24048	0.0830337	0.232686	0.116088		0.0970324	0.0635335	0.154436	0.0976919
	0.264154	0.26348		0.209275	0.178322		0.240059	0.173964		0.277769	0.135171	0.162058	0.117584		0.140168	0.164373	0.133064	0.166702
	0.24975	0.268613		0.19741	0.182414		0.215095	0.175377		0.23948	0.15637	0.153052	0.114337		0.11214	0.138037	0.0924161	0.140575
	0.259177	0.257915		0.194343	0.24093		0.213436	0.232268		0.232896	0.14592	0.155501	0.214087		0.108483	0.118778	0.0927053	0.142158
	0.296124	0.221373		0.234424	0.223657		0.216754	0.20767		0.24788	0.112329	0.260784	0.157177		0.0748201	0.0825296	0.188669	0.109014
	0.241112	0.216067		0.232027	0.221356		0.195634	0.206817		0.23919	0.0795736	0.231211	0.11409		0.0858513	0.0699031	0.168195	0.103585
	0.235135	0.278548		0.198357	0.205649		0.215253	0.181735		0.262432	0.158192	0.150603	0.140486		0.117596	0.185304	0.0971223	0.183154
	0.248585	0.25392		0.195895	0.177745		0.220774	0.168979		0.251981	0.162363	0.152984	0.105497		0.106535	0.124511	0.0976906	0.121883
	0.254754	0.240403		0.195165	0.217515		0.219772	0.217734		0.237821	0.135178	0.153578	0.189728		0.105995	0.101938	0.0867581	0.135162
	0.261495	0.231821		0.216596	0.234026		0.201138	0.216333		0.225814	0.121794	0.226339	0.173479		0.0613499	0.0955182	0.160132	0.125377
	0.24235	0.22035		0.234371	0.228225		0.200506	0.213209		0.222257	0.106566	0.230131	0.151981		0.0645983	0.0779314	0.164628	0.11418
	0.23722	0.256655		0.213978	0.225757		0.233618	0.179057		0.279007	0.150309	0.165208	0.113284		0.165707	0.159864	0.130018	0.161745
	0.224733	0.262509		0.204968	0.213577		0.223831	0.174279		0.252936	0.172763	0.156596	0.10791		0.130905	0.147144	0.1003	0.141949
	0.236051	0.243813		0.193569	0.225593		0.217302	0.221997		0.254677	0.142868	0.15054	0.194989		0.124835	0.114404	0.0957024	0.144825
	0.249407	0.239224		0.195739	0.243477		0.221968	0.222135		0.259335	0.136216	0.151288	0.189872		0.1247	0.121107	0.090018	0.139978
	0.248841	0.250801		0.198242	0.265055		0.223655	0.247572		0.248993	0.136992	0.151327	0.199068		0.11567	0.115553	0.0867656	0.153862
	0.258187	0.227359		0.230958	0.235864		0.202351	0.229275		0.219522	0.107611	0.222573	0.153235		0.0590468	0.0897256	0.158207	0.127616
	0.237136	0.243293		0.239901	0.245058		0.204475	0.244363		0.215595	0.120801	0.22231	0.171307		0.0629796	0.107842	0.159802	0.150428
	0.214111	0.26924		0.218773	0.253515		0.227779	0.18509		0.268254	0.173181	0.222064	0.108933		0.207106	0.165795	0.15938	0.16402
	0.224867	0.288418		0.224797	0.265291		0.236867	0.187457		0.278992	0.224538	0.213658	0.121854		0.198057	0.168045	0.151732	0.163925
	0.255254	0.295316		0.238584	0.276704		0.258624	0.191986		0.310239	0.237855	0.188313	0.123832		0.214958	0.175532	0.166817	0.155728
	0.257887	0.245426		0.225549	0.25342		0.251356	0.222835		0.290541	0.142213	0.164639	0.188694		0.183753	0.133042	0.135042	0.141232
	0.22813	0.242183		0.20755	0.252622		0.236675	0.235674		0.247064	0.136232	0.156429	0.182634		0.144809	0.126039	0.108991	0.152419
	0.251857	0.250591		0.201888	0.266446		0.229354	0.255158		0.26528	0.144009	0.153151	0.193425		0.132329	0.129945	0.0984113	0.168732
	0.273986	0.264189		0.232036	0.266367		0.201506	0.266735		0.224478	0.147472	0.226058	0.21149		0.0605915	0.137858	0.155316	0.182019
	0.268289	0.254873		0.234582	0.249337		0.201427	0.250774		0.217965	0.137693	0.221204	0.182603		0.060012	0.137057	0.155156	0.168621
	0.24472	0.254922		0.249855	0.242148		0.202823	0.239539		0.218334	0.139775	0.224656	0.179188		0.0669065	0.144893	0.16229	0.164444
	0.310657	0.25225		0.248617	0.26764		0.189766	0.190118		0.298739	0.175623	0.23461	0.0878863		0.16349	0.146792	0.207661	0.17065
	0.291872	0.266499		0.247143	0.270568		0.202929	0.186565		0.283931	0.203786	0.254512	0.0881132		0.182	0.170306	0.188789	0.17275
	0.272028	0.317452		0.274425	0.31963		0.225602	0.207487		0.318929	0.265803	0.292384	0.118629		0.217176	0.195963	0.229077	0.178406
	0.252752	0.254922		0.263154	0.255505		0.248328	0.259742		0.313135	0.138766	0.292753	0.182828		0.239239	0.140009	0.21199	0.176999
	0.237979	0.26513		0.242587	0.250564		0.251119	0.256838		0.299889	0.154106	0.246537	0.174077		0.231954	0.155102	0.179197	0.169867
	0.22626	0.257783		0.224627	0.252586		0.237268	0.253793		0.269211	0.143322	0.189788	0.170852		0.188579	0.14789	0.143735	0.172524
	0.234503	0.279677		0.227871	0.260513		0.246416	0.250774		0.260731	0.173897	0.172144	0.203547		0.165707	0.188707	0.12506	0.193933
	0.245377	0.276028		0.219782	0.247336		0.241385	0.233003		0.265781	0.195903	0.16958	0.193574		0.165632	0.210236	0.122878	0.203368
	0.271739	0.23946		0.240559	0.206437		0.202349	0.190345		0.23179	0.168493	0.223126	0.15222		0.0614209	0.177122	0.156595	0.167299
	0.260204	0.239916		0.256755	0.191684		0.21046	0.173676		0.230868	0.171114	0.221658	0.153361		0.0642986	0.182448	0.165228	0.149772
	0.247552	0.24291		0.257229	0.196566		0.205825	0.17319		0.225496	0.178713	0.221003	0.13685		0.0714329	0.191171	0.170926	0.151817
	0.227182	0.272372		0.201402	0.280915		0.16563	0.19739		0.244562	0.182138	0.202324	0.0789177		0.136686	0.154327	0.169002	0.166582
	0.29931	0.313304		0.222679	0.314774		0.172118	0.219116		0.314873	0.262727	0.209828	0.087098		0.144125	0.190917	0.197032	0.192917
	0.302602	0.297737		0.235951	0.29779		0.175146	0.2256		0.300758	0.202681	0.215226	0.0848885		0.131295	0.176644	0.188279	0.155594
	0.311371	0.297495		0.271686	0.290633		0.194554	0.226847		0.313135	0.153019	0.243219	0.095401		0.159263	0.184539	0.223591	0.135514
	0.292753	0.25045		0.28796	0.23698		0.225312	0.221471		0.324617	0.159231	0.281851	0.148029		0.201199	0.179993	0.246163	0.180958
	0.266333	0.247312		0.272065	0.215414		0.236423	0.195044		0.310224	0.147622	0.281737	0.135111		0.21606	0.176197	0.220077	0.169717
	0.264266	0.244603		0.272637	0.212133		0.247098	0.188324		0.313631	0.155624	0.286992	0.142576		0.232002	0.177361	0.220112	0.173748
	0.244536	0.2576		0.262594	0.229537		0.222381	0.186722		0.208643	0.187155	0.242173	0.165985		0.0599935	0.213341	0.168214	0.203517
	0.280876	0.232635		0.270659	0.223867		0.224285	0.169476		0.24896	0.162521	0.226576	0.119345		0.0627098	0.168344	0.17539	0.167478
	0.264602	0.239644		0.291515	0.268756		0.230078	0.178138		0.258598	0.19244	0.221757	0.121465		0.0814748	0.182019	0.176439	0.182168
	0.238854	0.215441		0.272733	0.266472		0.216582	0.173453		0.244898	0.180302	0.213495	0.103692		0.0906175	0.14845	0.159397	0.157833
	0.247116	0.304242		0.192368	0.298488		0.169379	0.231369		0.302549	0.22794	0.20622	0.0715425		0.120264	0.176088	0.161361	0.171867
	0.263852	0.315325		0.201954	0.298918		0.167891	0.248674		0.294991	0.209011	0.203843	0.073781		0.121658	0.183213	0.166389	0.18387
	0.231342	0.310574		0.262811	0.288392		0.221362	0.259805		0.189195	0.150667	0.261119	0.0866203		0.0601394	0.191813	0.151379	0.163716
	0.244167	0.312674		0.255622	0.283745		0.217043	0.270428		0.200295	0.128711	0.243746	0.101659		0.0596357	0.204244	0.154736	0.16916
	0.279533	0.227378		0.275794	0.25966		0.236399	0.179372		0.241692	0.15172	0.239848	0.100572		0.0686751	0.154773	0.17551	0.162745
	0.271956	0.214443		0.278006	0.268494		0.232007	0.176432		0.251587	0.164462	0.229486	0.0953988		0.0770459	0.144964	0.172475	0.155773
	0.212303	0.315909		0.176121	0.27879		0.164007	0.252187		0.258019	0.163392	0.193316	0.0647129		0.109113	0.179479	0.138129	0.169881
	0.206594	0.315137		0.173471	0.278984		0.168752	0.263642		0.207984	0.152973	0.195966	0.0804831		0.108333	0.186742	0.125258	0.171069
	0.203218	0.320365		0.169326	0.274741		0.17138	0.27734		0.238137	0.110776	0.199057	0.0964737		0.0971223	0.206264	0.100869	0.179332
	0.212277	0.298076		0.169879	0.243771		0.179254	0.244626		0.239085	0.083712	0.217649	0.103305		0.110791	0.187232	0.0918565	0.162981
	0.235951	0.221855		0.178728	0.175496		0.189472	0.206629		0.247274	0.132035	0.2463	0.125705		0.15006	0.0620565	0.0830336	0.127049
	0.224627	0.213524		0.181774	0.176484		0.188522	0.205912		0.231864	0.138724	0.253316	0.111254		0.148656	0.0613896	0.0876427	0.121943
	0.23117	0.211188		0.274951	0.186197		0.229758	0.206673		0.183283	0.153504	0.268532	0.102505		0.091292	0.0685856	0.148587	0.12472
	0.233508	0.214049		0.267946	0.228907		0.220019	0.217593		0.178833	0.18611	0.26713	0.102714		0.0698441	0.0909498	0.138609	0.15013
	0.228744	0.194939		0.254892	0.249777		0.216928	0.193233		0.18489	0.16491	0.254315	0.0881199		0.0542266	0.0965334	0.12449	0.134693
	0.245586	0.198824		0.248869	0.265475		0.219251	0.181735		0.19092	0.161894	0.244307	0.0888637		0.0644482	0.114359	0.141202	0.141292
	0.233281	0.311762		0.180107	0.267169		0.186772	0.253583		0.249296	0.157587	0.237984	0.0597922		0.125923	0.169015	0.088523	0.158792
	0.243008	0.329159		0.19142	0.267706		0.190815	0.280202		0.256096	0.13102	0.26526	0.0808277		0.149221	0.188827	0.0948142	0.17339
	0.236899	0.283535		0.19911	0.236599		0.178622	0.247624		0.256676	0.0990744	0.255543	0.090054		0.141966	0.175958	0.102848	0.15019
	0.243035	0.298498		0.215384	0.248228		0.176463	0.24072		0.269237	0.088014	0.261863	0.125974		0.152728	0.216416	0.127008	0.176107
	0.260626	0.259253		0.253015	0.230535		0.188471	0.201265		0.291858	0.0814547	0.290357	0.129139		0.193465	0.194052	0.171673	0.155236
	0.246404	0.256445		0.241007	0.233554		0.186938	0.186932		0.240085	0.115374	0.260231	0.148129		0.16265	0.191544	0.129227	0.160789
	0.248249	0.247808		0.258782	0.229774		0.188813	0.181472		0.219756	0.165567	0.265497	0.157505		0.180036	0.172046	0.133753	0.15649
	0.253937	0.24387		0.281192	0.22686		0.199979	0.178086		0.196898	0.210146	0.265813	0.152638		0.191337	0.145203	0.129377	0.147472
	0.246563	0.235523		0.302259	0.224497		0.206668	0.175356		0.188546	0.229256	0.269895	0.149479		0.191457	0.122003	0.128387	0.141441
	0.247116	0.2424		0.322062	0.234761		0.222231	0.184648		0.184073	0.244513	0.286433	0.162103		0.181235	0.117255	0.139688	0.15434
	0.248012	0.223999		0.317164	0.203313		0.235661	0.181131		0.18855	0.182706	0.304182	0.139858		0.132854	0.0804097	0.151259	0.124183
	0.221889	0.214942		0.253542	0.187379		0.211539	0.187195		0.181756	0.14595	0.258651	0.133708		0.0729916	0.0634499	0.116787	0.11418
	0.232528	0.213472		0.240559	0.175697		0.212356	0.196776		0.197161	0.134663	0.250935	0.122212		0.0706835	0.0665251	0.12482	0.11418
	0.238999	0.213039		0.249775	0.178497		0.21701	0.199927		0.207333	0.144546	0.246958	0.11637		0.0756445	0.065958	0.127773	0.11638
	0.238416	0.276789		0.240702	0.242172		0.184031	0.237938		0.249334	0.0991908	0.258809	0.0785286		0.155468	0.153593	0.14798	0.132722
	0.235767	0.271906		0.240507	0.233344		0.186401	0.217961		0.223943	0.0883222	0.248117	0.096414		0.143495	0.172823	0.132974	0.142576
	0.242824	0.263191		0.261152	0.229984		0.190104	0.201843		0.207826	0.0882327	0.253042	0.11848		0.159143	0.179362	0.129107	0.145532
	0.241376	0.254896		0.283905	0.233239		0.19408	0.186539		0.192553	0.111911	0.254174	0.136544		0.176619	0.179869	0.12449	0.150309
	0.231422	0.248884		0.298494	0.233449		0.195713	0.179923		0.184942	0.13962	0.256544	0.148189		0.17557	0.177749	0.118255	0.153832
	0.235703	0.2382		0.304777	0.227595		0.20513	0.178138		0.189087	0.168612	0.267314	0.149921		0.135971	0.17115	0.124556	0.146487
	0.234119	0.230115		0.286538	0.227944		0.205061	0.172284		0.187924	0.188498	0.267051	0.144725		0.135731	0.151026	0.118255	0.134544
	0.226471	0.227305		0.269658	0.226567		0.207695	0.173197		0.187707	0.176107	0.268473	0.145866		0.0991906	0.134886	0.113969	0.133912
	0.235154	0.218087		0.255009	0.228597		0.215619	0.170225		0.197239	0.203309	0.266069	0.149867		0.0928582	0.118834	0.122071	0.124515
	0.227234	0.239292		0.220788	0.275655		0.225686	0.19056		0.26693	0.158532	0.22301	0.130967		0.151307	0.16119	0.170629	0.0844227
	0.228249	0.23713		0.213278	0.257075		0.219413	0.184097		0.268368	0.155176	0.222679	0.134275		0.152338	0.164313	0.166667	0.0798423
	0.227103	0.237071		0.211223	0.249593		0.213488	0.186512		0.272713	0.168732	0.232791	0.158042		0.157854	0.178615	0.169994	0.105401
	0.230203	0.239093		0.199163	0.239198		0.209929	0.187142		0.257097	0.169299	0.236741	0.173897		0.151589	0.177271	0.157194	0.137052
	0.230561	0.244408		0.200697	0.232667		0.205327	0.19129		0.25206	0.168541	0.24827	0.183034		0.152835	0.17462	0.153535	0.169789
	0.222589	0.236452		0.194617	0.239314		0.198014	0.201775		0.237046	0.161721	0.260904	0.194207		0.14268	0.187156	0.137488	0.197411
	0.217465	0.229616		0.193318	0.22518		0.194528	0.20137		0.213699	0.147532	0.258993	0.187782		0.130186	0.1776	0.115737	0.19871
	0.213172	0.22266		0.188919	0.226204		0.193553	0.206227		0.201533	0.124123	0.257676	0.184229		0.12515	0.180317	0.0982314	0.197964
	0.212672	0.21657		0.192562	0.222003		0.194923	0.212369		0.19042	0.0911887	0.253068	0.168344		0.116637	0.174345	0.0813849	0.183022
	0.223511	0.222156		0.197746	0.235654		0.201749	0.224077		0.193754	0.0882565	0.257292	0.173521		0.127812	0.182138	0.08006	0.171742
	0.249908	0.276598		0.245642	0.292776		0.241727	0.227096		0.278857	0.170734	0.248512	0.151386		0.163459	0.14959	0.198761	0.130543
	0.235214	0.266923		0.228498	0.261458		0.228814	0.223985		0.271001	0.165661	0.228077	0.141059		0.159957	0.145017	0.181415	0.12084
	0.231295	0.249541		0.214068	0.305114		0.215463	0.204494		0.2706	0.163477	0.223847	0.127646		0.152632	0.140276	0.176117	0.103162
	0.227524	0.248254		0.213436	0.307923		0.216385	0.202945		0.276031	0.173599	0.224785	0.140157		0.159682	0.156042	0.177848	0.0962945
	0.22913	0.235525		0.211013	0.273928		0.208695	0.192419		0.274714	0.15655	0.237347	0.132364		0.167926	0.148129	0.181894	0.0855454
	0.239243	0.235068		0.213488	0.269754		0.210302	0.196173		0.276874	0.170553	0.267367	0.148488		0.178357	0.169269	0.182524	0.097877
	0.218176	0.23862		0.194554	0.259201		0.193791	0.201738		0.237979	0.179869	0.253884	0.165507		0.146703	0.184647	0.136241	0.130722
	0.215121	0.255421		0.192605	0.260146		0.192579	0.209692		0.21175	0.197635	0.251725	0.199725		0.144005	0.209071	0.11214	0.194888
	0.20809	0.235864		0.19142	0.24177		0.191894	0.206069		0.195239	0.154668	0.245036	0.176047		0.130336	0.184408	0.0907974	0.203308
	0.207537	0.229196		0.19279	0.233974		0.193685	0.212212		0.185443	0.136066	0.240033	0.179153		0.12533	0.192947	0.0770983	0.20713
	0.223706	0.217357		0.203903	0.232898		0.205193	0.214049		0.191025	0.105163	0.250487	0.168075		0.145653	0.183811	0.0778477	0.190051
	0.221994	0.212606		0.20356	0.22749		0.197925	0.215152		0.185943	0.0797528	0.227287	0.153325		0.158124	0.184008	0.0709832	0.176729
	0.217883	0.231979		0.191289	0.259017		0.193082	0.240405		0.182857	0.0875459	0.217089	0.193306		0.140737	0.206623	0.0652865	0.193216
	0.21797	0.214499		0.205699	0.239815		0.193885	0.227912		0.185595	0.0865862	0.21807	0.186134		0.167068	0.170204	0.0692326	0.162933
	0.250066	0.271246		0.254897	0.191552		0.236972	0.255024		0.259646	0.126219	0.244336	0.154155		0.156992	0.133952	0.175855	0.119743
	0.273161	0.291174		0.257413	0.286791		0.247353	0.259411		0.291173	0.180078	0.25952	0.169896		0.173531	0.167896	0.210162	0.137141
	0.248157	0.264352		0.234805	0.258072		0.22967	0.229453		0.271225	0.173486	0.231138	0.143153		0.152645	0.152832	0.183843	0.117366
	0.220965	0.262365		0.197567	0.279014		0.197728	0.208491		0.186288	0.183451	0.207426	0.14534		0.154892	0.158285	0.0663609	0.115367
	0.217677	0.224071		0.2094	0.252661		0.195272	0.22033		0.184812	0.0836834	0.215588	0.178466		0.148471	0.193466	0.0571043	0.181283
	0.241033	0.233081		0.243035	0.265974		0.220493	0.233816		0.208432	0.0994596	0.244746	0.235407		0.231085	0.2094	0.0996703	0.204801
	0.235767	0.219313		0.257575	0.242387		0.211937	0.216294		0.208741	0.0875758	0.247476	0.197478		0.220142	0.164216	0.108006	0.173293
	0.260389	0.263034		0.252726	0.162493		0.229183	0.227569		0.252805	0.0832462	0.226392	0.136305		0.154436	0.122929	0.145743	0.127587
	0.256944	0.263403		0.25543	0.166168		0.235653	0.236074		0.267089	0.0859634	0.225711	0.137649		0.162964	0.116987	0.149299	0.12155
	0.234473	0.273508		0.236162	0.190292		0.213481	0.260435		0.198438	0.117435	0.224529	0.15858		0.193338	0.143979	0.098104	0.122899
	0.237584	0.250045		0.280481	0.208794		0.215753	0.241809		0.218202	0.126214	0.252436	0.140396		0.228417	0.135214	0.129377	0.104434
	0.239178	0.221748		0.249776	0.242112		0.198703	0.215054		0.194343	0.0789018	0.22992	0.205869		0.163159	0.179996	0.103927	0.166127
	0.236576	0.217278		0.277999	0.245773		0.198796	0.208274		0.21509	0.081395	0.253204	0.208116		0.195627	0.162969	0.128848	0.162312
	0.258598	0.252612		0.26002	0.15299		0.228288	0.176379		0.243509	0.0805888	0.21994	0.148159		0.158963	0.151593	0.116607	0.13747
	0.246531	0.269229		0.25215	0.151677		0.226807	0.201344		0.228355	0.0915171	0.220968	0.159207		0.153907	0.159924	0.115154	0.141262
	0.255755	0.261694		0.257505	0.157539		0.233121	0.207959		0.232684	0.0881279	0.224117	0.148236		0.166026	0.117046	0.094387	0.124669
	0.240436	0.257505		0.289649	0.164636		0.208678	0.204232		0.217591	0.097047	0.255612	0.152411		0.22173	0.13704	0.132919	0.113648
	0.233474	0.21571		0.285681	0.223329		0.206827	0.210794		0.212341	0.0879341	0.253299	0.203549		0.207276	0.145659	0.125974	0.151772
	0.246511	0.22977		0.305446	0.238623		0.201401	0.222838		0.222363	0.0927174	0.274556	0.243678		0.217716	0.172627	0.141097	0.166534
	0.258627	0.241718		0.28152	0.252297		0.192332	0.233029		0.218559	0.0884118	0.24836	0.281986		0.195319	0.19883	0.137013	0.177988
	0.263593	0.271736		0.254288	0.162703		0.228528	0.175126		0.23969	0.0856275	0.215125	0.169807		0.167508	0.19182	0.0979816	0.18296
	0.259611	0.26537		0.252354	0.156613		0.22382	0.171996		0.235008	0.0831865	0.212288	0.16694		0.159387	0.189096	0.0773681	0.161088
	0.261758	0.265811		0.254306	0.152229		0.232238	0.183142		0.231764	0.0906154	0.219045	0.170285		0.17443	0.178131	0.0977518	0.148434
	0.230974	0.246706		0.225391	0.249156		0.224035	0.2305		0.205351	0.122023	0.216301	0.13532		0.157908	0.111881	0.082554	0.124217
	0.233291	0.246496		0.219756	0.248549		0.22202	0.232546		0.210486	0.131835	0.21836	0.141565		0.15012	0.11944	0.0881894	0.128885
	0.231948	0.230535		0.216016	0.23463		0.224469	0.226204		0.212013	0.141411	0.231105	0.144367		0.14985	0.124989	0.0916966	0.145532
	0.23508	0.230325		0.208801	0.231296		0.220993	0.221163		0.206378	0.131259	0.247406	0.167329		0.149129	0.139351	0.0944844	0.158968
	0.238626	0.226204		0.214626	0.223369		0.222173	0.21783		0.212119	0.105431	0.271649	0.189484		0.148777	0.144158	0.103825	0.146129
	0.238995	0.245367		0.277062	0.247388		0.190002	0.233974		0.214444	0.104625	0.246594	0.269953		0.186039	0.189573	0.126293	0.17115
	0.25636	0.226369		0.269263	0.212238		0.185285	0.201843		0.207484	0.062793	0.236004	0.210236		0.183303	0.145173	0.115078	0.11618
	0.272813	0.215798		0.255549	0.220974		0.180813	0.20651		0.215637	0.0626855	0.2233	0.205542		0.178123	0.156317	0.128919	0.125204
	0.261642	0.268349		0.240613	0.171754		0.223915	0.173466		0.229269	0.103788	0.218028	0.14948		0.171891	0.189708	0.0822422	0.176853
	0.238663	0.303985		0.21757	0.175329		0.225845	0.183126		0.213251	0.0970111	0.224769	0.191395		0.168915	0.248067	0.0708034	0.225523
	0.243114	0.265514		0.214068	0.156046		0.225312	0.17283		0.212329	0.0830993	0.226681	0.162075		0.152788	0.189454	0.0792866	0.176495
	0.238216	0.259214		0.207537	0.255244		0.22547	0.217928		0.212856	0.0850004	0.244246	0.136223		0.150809	0.0829402	0.0847722	0.0852692
	0.233028	0.23736		0.203007	0.247564		0.221994	0.213948		0.213594	0.0745573	0.263127	0.108835		0.144365	0.0726165	0.092446	0.0806907
	0.252594	0.249951		0.215648	0.243949		0.228788	0.213314		0.230921	0.0762593	0.317033	0.109313		0.168165	0.0764384	0.118285	0.0750948
	0.287592	0.259017		0.238742	0.262666		0.240823	0.233081		0.256281	0.102416	0.367936	0.137828		0.204766	0.106088	0.169484	0.106805
	0.244035	0.249961		0.215648	0.248386		0.197214	0.228697		0.211697	0.108865	0.266314	0.141896		0.129287	0.111761	0.132134	0.116598
	0.265602	0.237885		0.211803	0.22812		0.200612	0.220297		0.218903	0.114897	0.263836	0.13763		0.129616	0.115852	0.155163	0.132483
	0.27018	0.236231		0.218577	0.226676		0.206936	0.220665		0.22878	0.126452	0.269779	0.143442		0.135755	0.129587	0.177017	0.146338
	0.281111	0.248123		0.256208	0.237124		0.187892	0.228304		0.217451	0.126243	0.242723	0.194381		0.193161	0.166582	0.108292	0.161297
	0.323089	0.240445		0.260599	0.228816		0.188076	0.207119		0.239638	0.100114	0.233818	0.18811		0.217896	0.167347	0.144275	0.122063
	0.296473	0.234026		0.244977	0.22392		0.180584	0.21634		0.236104	0.085411	0.207958	0.219156		0.184412	0.166037	0.148222	0.134208
	0.24495	0.235864		0.205733	0.167681		0.212237	0.169982		0.235148	0.102445	0.296301	0.107581		0.155396	0.151294	0.134442	0.13317
	0.246962	0.259726		0.211188	0.169738		0.193343	0.173019		0.216727	0.0982652	0.258019	0.139829		0.122722	0.180884	0.138554	0.175749
	0.255587	0.272764		0.206246	0.170648		0.199025	0.174691		0.214173	0.0930399	0.240006	0.155285		0.126127	0.197277	0.149104	0.189145
	0.279639	0.231947		0.236425	0.196443		0.205799	0.17918		0.23553	0.0723777	0.247906	0.124153		0.129856	0.0687349	0.177398	0.079275
	0.261337	0.223946		0.219361	0.200845		0.192079	0.18016		0.227319	0.0710042	0.205456	0.126452		0.112139	0.0645845	0.151709	0.0782598
	0.275986	0.228697		0.210328	0.217646		0.195259	0.186329		0.226294	0.0692723	0.192079	0.121973		0.106932	0.0624347	0.159945	0.0720492
	0.287667	0.280963		0.214673	0.280018		0.199393	0.23421		0.232895	0.0927413	0.197451	0.162551		0.113949	0.0895166	0.145968	0.101371
	0.337775	0.248348		0.243421	0.238515		0.191315	0.218205		0.249188	0.0778265	0.240024	0.105581		0.22508	0.0788564	0.135951	0.0771849
	0.341576	0.251417		0.243983	0.24009		0.192553	0.226108		0.263417	0.0830981	0.228393	0.108059		0.230336	0.0886481	0.156025	0.0792452
	0.317303	0.254404		0.242454	0.255906		0.188303	0.230266		0.271908	0.0890911	0.218212	0.128535		0.232365	0.0959213	0.172586	0.102886
	0.245385	0.236574		0.205377	0.166562		0.20585	0.168167		0.236374	0.140815	0.212652	0.104034		0.126735	0.145759	0.158388	0.138873
	0.238611	0.227805		0.199558	0.165065		0.199876	0.167819		0.229757	0.129169	0.194528	0.107208		0.115017	0.150697	0.151106	0.133737
	0.268526	0.246307		0.210038	0.172027		0.198557	0.169675		0.226444	0.120564	0.195292	0.117847		0.102758	0.150745	0.147122	0.156579
	0.273266	0.235191		0.211776	0.198013		0.203344	0.179128		0.23261	0.095242	0.184547	0.137532		0.110842	0.0957515	0.139179	0.0918848
	0.290331	0.23589		0.226688	0.195884		0.208571	0.176721		0.237118	0.0859037	0.195154	0.140695		0.116991	0.0823505	0.154551	0.0867994
	0.305197	0.23736		0.204354	0.209351		0.18051	0.187221		0.243823	0.0852169	0.220194	0.149443		0.189303	0.0771849	0.11783	0.0958466
	0.314452	0.222528		0.214621	0.216491		0.184653	0.184806		0.273029	0.0692425	0.223706	0.12051		0.228118	0.0596877	0.148261	0.0804694
	0.291403	0.241004		0.219718	0.240096		0.183629	0.204715		0.275494	0.0736556	0.21174	0.127664		0.214492	0.0679586	0.150899	0.0860112
	0.268892	0.235759		0.20829	0.165839		0.203963	0.167263		0.230231	0.129862	0.184492	0.102386		0.105166	0.161522	0.138254	0.137295
	0.294307	0.250407		0.217596	0.172337		0.219124	0.173466		0.246616	0.167478	0.182493	0.108029		0.119095	0.160491	0.146673	0.163417
	0.282825	0.241035		0.217359	0.174594		0.209749	0.172311		0.227103	0.145472	0.179939	0.104267		0.121346	0.146301	0.130246	0.153265
	0.276652	0.243013		0.217386	0.203155		0.211676	0.186801		0.228359	0.108835	0.180327	0.148955		0.116254	0.113851	0.12341	0.102804
	0.30495	0.23001		0.201234	0.201269		0.184256	0.185136		0.235003	0.0923532	0.232588	0.135917		0.157314	0.091756	0.100989	0.0895166
	0.295386	0.228645		0.201585	0.20032		0.1841	0.184754		0.26742	0.0877251	0.232554	0.15001		0.191397	0.0744678	0.141157	0.088591
	0.256586	0.2196		0.208698	0.203498		0.180238	0.184882		0.249144	0.0750754	0.210916	0.130326		0.169101	0.0646905	0.144658	0.0839449
	0.274852	0.245325		0.208011	0.170189		0.211313	0.169881		0.230115	0.112657	0.172662	0.101789		0.113053	0.169252	0.122703	0.134812
	0.285353	0.249751		0.21312	0.171628		0.220993	0.170106		0.237952	0.13953	0.17217	0.107941		0.122932	0.157744	0.118705	0.157804
	0.276637	0.246872		0.217939	0.206743		0.21886	0.201047		0.231316	0.120052	0.174619	0.158888		0.12476	0.128273	0.110941	0.115076
	0.251858	0.251588		0.210638	0.210821		0.206941	0.19969		0.218585	0.118659	0.17295	0.171568		0.105528	0.125198	0.0921942	0.111582
	0.253173	0.230416		0.204456	0.19444		0.17749	0.185672		0.245247	0.0905915	0.21599	0.149831		0.13696	0.0799319	0.142416	0.0899047
	0.244852	0.224349		0.211197	0.202097		0.174119	0.190074		0.249644	0.0894171	0.202612	0.151732		0.171523	0.0759707	0.145504	0.0916167
	0.290304	0.260146		0.212883	0.174831		0.228235	0.173886		0.249486	0.094712	0.168773	0.140008		0.127428	0.196172	0.107344	0.163298
	0.251383	0.255609		0.203034	0.17491		0.2073	0.172075		0.218334	0.116817	0.162401	0.103419		0.106205	0.150327	0.0858213	0.15943
	0.235925	0.231611		0.20414	0.204249		0.207293	0.193338		0.207984	0.110089	0.171091	0.160608		0.0997602	0.11197	0.0916507	0.102744
	0.26031	0.230889		0.251988	0.197669		0.196556	0.196263		0.264997	0.102493	0.235846	0.159922		0.148231	0.105347	0.186121	0.107381
	0.24591	0.235612		0.242329	0.197065		0.182762	0.19297		0.256502	0.0939058	0.216011	0.150399		0.176547	0.083515	0.166289	0.108617
	0.261105	0.237469		0.199558	0.183924		0.215274	0.175127		0.231685	0.0675286	0.158819	0.155489		0.10726	0.174724	0.0846343	0.160277
	0.255069	0.245367		0.200479	0.177823		0.211144	0.171681		0.224074	0.071243	0.161426	0.150339		0.100959	0.178227	0.0906609	0.154131
	0.249934	0.251397		0.208827	0.176565		0.213409	0.173184		0.220546	0.0932668	0.167272	0.128444		0.100869	0.169739	0.085042	0.156394
	0.241407	0.23284		0.259699	0.201712		0.195076	0.197778		0.249207	0.120988	0.2383	0.163686		0.126463	0.116778	0.178531	0.108059
	0.250645	0.229738		0.287987	0.201239		0.19595	0.198814		0.27029	0.111194	0.248064	0.157923		0.183393	0.106596	0.201978	0.103819
	0.238957	0.23677		0.269132	0.210227		0.180801	0.202135		0.243377	0.115163	0.229789	0.169025		0.188629	0.0994536	0.160334	0.110143
	0.266284	0.228665		0.195845	0.190844		0.217517	0.177148		0.233713	0.0749186	0.157112	0.120868		0.113216	0.166169	0.0905946	0.158149
	0.263234	0.230509		0.204282	0.188507		0.218661	0.174848		0.234231	0.0737213	0.155475	0.139231		0.108544	0.161626	0.0868038	0.146427
	0.266801	0.245104		0.217144	0.182837		0.224299	0.174317		0.228469	0.0908602	0.162269	0.130871		0.105255	0.17207	0.0943197	0.153086
	0.227577	0.233396		0.252015	0.214076		0.193817	0.203287		0.231	0.136753	0.233555	0.177988		0.0884892	0.136335	0.166067	0.128661
	0.227392	0.231034		0.274477	0.215572		0.193422	0.202315		0.240559	0.128781	0.242824	0.180437		0.126349	0.126094	0.170294	0.122272
	0.241981	0.229695		0.301232	0.214233		0.192895	0.201055		0.2616	0.122302	0.255438	0.17342		0.195474	0.112717	0.181865	0.11842
	0.274679	0.218476		0.212689	0.206111		0.244097	0.178952		0.277699	0.0750351	0.158293	0.106967		0.142566	0.153053	0.106815	0.15985
	0.268368	0.226335		0.206167	0.204652		0.232106	0.174647		0.261389	0.0838136	0.155685	0.109462		0.12545	0.161416	0.0955336	0.155206
	0.291068	0.249094		0.216095	0.207959		0.235082	0.176169		0.253963	0.106566	0.163612	0.132662		0.123561	0.173151	0.106475	0.16921
	0.27087	0.246095		0.213607	0.228988		0.224357	0.213734		0.233482	0.1489	0.166265	0.182252		0.108656	0.147179	0.0939523	0.141038
	0.235377	0.232714		0.259151	0.223342		0.202191	0.207986		0.22882	0.140724	0.232301	0.177063		0.0846103	0.136783	0.171157	0.133767
	0.224627	0.255421		0.272371	0.246627		0.198847	0.227254		0.231764	0.160849	0.23632	0.216775		0.106145	0.155057	0.170594	0.159685
	0.244299	0.240203		0.310212	0.241176		0.209933	0.228031		0.277321	0.139228	0.264339	0.183584		0.183693	0.13263	0.191667	0.144476
	0.233232	0.219007		0.205667	0.217413		0.227755	0.178921		0.251323	0.0797169	0.159273	0.0910119		0.139254	0.139875	0.103567	0.153539
	0.229367	0.23674		0.219839	0.221321		0.219993	0.177193		0.271859	0.0844406	0.161911	0.103521		0.159072	0.142337	0.119371	0.149981
	0.306262	0.28238		0.236162	0.279965		0.278217	0.202814		0.312372	0.158072	0.167904	0.133528		0.177548	0.208952	0.134892	0.222239
	0.278397	0.247992		0.21595	0.242185		0.239763	0.220502		0.261166	0.150022	0.163052	0.175546		0.12756	0.15004	0.105804	0.150417
	0.257828	0.246813		0.219713	0.247021		0.235012	0.225896		0.241891	0.147219	0.16683	0.146965		0.11395	0.145909	0.106882	0.154626
	0.245194	0.25487		0.297098	0.264162		0.220045	0.242873		0.243482	0.154191	0.23919	0.193574		0.100839	0.151981	0.194694	0.172285
	0.232646	0.244517		0.270317	0.256405		0.200637	0.240691		0.239875	0.141195	0.222731	0.175823		0.120084	0.134774	0.156085	0.162392
	0.226436	0.237859		0.261874	0.255238		0.200213	0.240274		0.258747	0.138941	0.223056	0.178912		0.156352	0.127473	0.150055	0.157726
	0.249687	0.22601		0.2541	0.2493		0.246716	0.191767		0.29299	0.107174	0.214884	0.0893857		0.222092	0.1403	0.188279	0.176699
	0.237452	0.248228		0.232923	0.276684		0.238663	0.201423		0.266682	0.135141	0.208011	0.0907707		0.198411	0.158699	0.151529	0.195485
	0.236583	0.257815		0.231866	0.275634		0.239085	0.191027		0.256623	0.160939	0.185759	0.0752441		0.183333	0.163692	0.13792	0.171837
	0.253911	0.250276		0.234529	0.259398		0.250777	0.24202		0.26742	0.147913	0.182467	0.164783		0.186781	0.149413	0.136601	0.171061
	0.247353	0.261242		0.218492	0.272755		0.24264	0.258962		0.258888	0.162515	0.169379	0.16393		0.152668	0.161322	0.114119	0.188026
	0.264337	0.272274		0.225613	0.278968		0.252002	0.279703		0.270967	0.168881	0.153842	0.178555		0.1564	0.168403	0.119613	0.206653
	0.252425	0.286738		0.219708	0.296346		0.244447	0.29968		0.256901	0.188498	0.168968	0.188976		0.140995	0.199397	0.111377	0.230331
	0.231738	0.261353		0.27819	0.260093		0.215147	0.259017		0.244983	0.155982	0.220914	0.156818		0.109053	0.168015	0.167506	0.186946
	0.223583	0.262742		0.237847	0.255406		0.201138	0.229537		0.252364	0.166507	0.21335	0.143173		0.119155	0.181396	0.12539	0.18957
	0.228016	0.261639		0.238382	0.244832		0.202831	0.22199		0.263434	0.17119	0.204298	0.15701		0.141647	0.188314	0.128927	0.192278
	0.294228	0.270463		0.223205	0.318134		0.174093	0.217436		0.30542	0.212863	0.210776	0.0785286		0.127778	0.162641	0.172002	0.203428
	0.309738	0.269789		0.253147	0.291593		0.189077	0.19255		0.306368	0.194769	0.232264	0.0677657		0.127458	0.150741	0.198201	0.173135
	0.288276	0.274577		0.266972	0.284887		0.201612	0.204967		0.295044	0.222963	0.248222	0.0673987		0.143135	0.153586	0.208693	0.164007
	0.275209	0.268808		0.273745	0.284385		0.218571	0.280307		0.293243	0.17557	0.263933	0.131408		0.170078	0.184147	0.213381	0.210767
	0.271592	0.263945		0.278333	0.275129		0.226365	0.272263		0.290462	0.166445	0.274654	0.127049		0.18687	0.177849	0.222488	0.20058
	0.273714	0.258046		0.282693	0.26159		0.256544	0.260382		0.317533	0.159625	0.286485	0.137918		0.240707	0.174136	0.228267	0.189066
	0.246537	0.257337		0.249144	0.258072		0.238927	0.242427		0.267709	0.163118	0.228314	0.143262		0.20015	0.181631	0.170414	0.195217
	0.239717	0.251157		0.237557	0.230325		0.234634	0.214889		0.249908	0.138993	0.20306	0.13744		0.188909	0.176095	0.146972	0.181913
	0.242266	0.240537		0.233691	0.227647		0.237815	0.203392		0.252278	0.1395	0.191905	0.134932		0.182308	0.17133	0.138004	0.178257
	0.250112	0.242794		0.27164	0.224839		0.228637	0.19045		0.260474	0.140276	0.218162	0.144696		0.102503	0.176644	0.155531	0.176674
	0.228762	0.243398		0.263996	0.228461		0.215279	0.182181		0.250514	0.14162	0.214841	0.133379		0.10051	0.170494	0.141966	0.174614
	0.220766	0.241849		0.250721	0.235785		0.206702	0.176642		0.248501	0.133021	0.206481	0.114986		0.106325	0.162491	0.136155	0.170225
	0.275381	0.264223		0.204981	0.280602		0.180757	0.218432		0.328291	0.215662	0.218711	0.0584336		0.104017	0.149282	0.160146	0.152369
	0.281798	0.276133		0.20809	0.295716		0.174356	0.219877		0.317981	0.263474	0.209907	0.057717		0.11223	0.155743	0.168795	0.163686
	0.261806	0.291437		0.247261	0.294272		0.232139	0.223106		0.228847	0.252217	0.239169	0.0617479		0.0751424	0.164223	0.142476	0.169269
	0.262811	0.296902		0.274056	0.285988		0.237268	0.234579		0.257097	0.22815	0.229762	0.0635432		0.0953237	0.165998	0.16256	0.171822
	0.244272	0.238962		0.256992	0.25592		0.231922	0.184412		0.275689	0.129766	0.216754	0.101968		0.132704	0.155086	0.141157	0.169001
	0.229578	0.216465		0.246347	0.258967		0.215437	0.178506		0.263775	0.120211	0.206325	0.0834553		0.136295	0.137022	0.137689	0.144039
	0.23702	0.262149		0.185859	0.241915		0.172945	0.215611		0.298378	0.242713	0.203234	0.052818		0.107392	0.138496	0.137542	0.135481
	0.233792	0.245997		0.185706	0.239749		0.184732	0.228966		0.307447	0.206444	0.212145	0.05211		0.106475	0.118718	0.135132	0.115733
	0.221467	0.308159		0.179202	0.281173		0.181256	0.255342		0.284379	0.223433	0.213067	0.0582246		0.0895683	0.169598	0.0956835	0.162282
	0.229815	0.215374		0.181756	0.189374		0.181677	0.200793		0.274609	0.170285	0.227498	0.0998179		0.101978	0.0870084	0.0846523	0.117196
	0.234134	0.217698		0.185759	0.211608		0.183378	0.208038		0.265155	0.188439	0.235003	0.0948314		0.111721	0.11003	0.0971673	0.134185
	0.249544	0.213734		0.245754	0.237649		0.223899	0.205255		0.199136	0.179481	0.242928	0.0849183		0.0578237	0.124631	0.139881	0.13944
	0.255334	0.206305		0.22152	0.258938		0.23099	0.198325		0.217465	0.155564	0.244135	0.085752		0.078747	0.12684	0.119544	0.141142
	0.247564	0.208248		0.244193	0.25865		0.236846	0.185357		0.267446	0.142516	0.236135	0.0830372		0.133273	0.134962	0.142806	0.147174
	0.242037	0.257757		0.181782	0.244766		0.181675	0.227621		0.272879	0.233466	0.249516	0.0465364		0.1125	0.130783	0.0966092	0.122252
	0.244225	0.268599		0.197109	0.235943		0.181804	0.232241		0.276133	0.205309	0.255822	0.0474157		0.121733	0.127139	0.111887	0.119256
	0.243035	0.309471		0.216596	0.254633		0.177306	0.270436		0.27137	0.180496	0.250803	0.0617479		0.144664	0.154041	0.121463	0.144457
	0.229578	0.297393		0.226655	0.242474		0.175778	0.255754		0.267709	0.129999	0.24838	0.0719993		0.153327	0.153676	0.145983	0.140185
	0.224318	0.223873		0.223772	0.227379		0.174396	0.174565		0.252811	0.205522	0.243864	0.149012		0.142086	0.123614	0.140273	0.132544
	0.240026	0.220796		0.244944	0.228277		0.21832	0.175802		0.205739	0.223194	0.263483	0.153205		0.0939973	0.119495	0.122407	0.130274
	0.278111	0.214811		0.263917	0.206043		0.25025	0.179556		0.242113	0.189603	0.297361	0.141441		0.122782	0.089845	0.154856	0.118898
	0.245455	0.211136		0.236069	0.194493		0.235539	0.187746		0.223232	0.169986	0.255592	0.134036		0.100659	0.0781404	0.133374	0.116755
	0.252643	0.21212		0.225799	0.18331		0.231408	0.197091		0.260448	0.160252	0.242995	0.115643		0.138534	0.0756621	0.128859	0.113015
	0.216376	0.277587		0.22058	0.227019		0.17241	0.244515		0.250146	0.157629	0.232841	0.0679633		0.131847	0.143612	0.139565	0.119695
	0.222916	0.293957		0.229157	0.234814		0.178359	0.245682		0.245642	0.146368	0.241639	0.0778119		0.134862	0.142844	0.149191	0.130662
	0.237215	0.284953		0.239822	0.238095		0.189314	0.224051		0.245141	0.142456	0.2537	0.0957272		0.142866	0.158849	0.156835	0.130543
	0.235461	0.265254		0.233976	0.223657		0.1875	0.191264		0.215753	0.121406	0.246569	0.0974292		0.140144	0.145771	0.128717	0.119704
	0.233397	0.258623		0.259546	0.242033		0.187286	0.188534		0.206062	0.160073	0.243877	0.133349		0.138279	0.165567	0.119365	0.142844
	0.238477	0.244133		0.273687	0.241088		0.18805	0.181367		0.194422	0.15649	0.238242	0.140814		0.151199	0.163865	0.122592	0.149055
	0.253094	0.238725		0.329515	0.239303		0.206905	0.178611		0.208037	0.150996	0.269553	0.150219		0.196253	0.17118	0.136601	0.145114
	0.236788	0.233921		0.287275	0.232556		0.195739	0.17701		0.188208	0.151921	0.256992	0.151265		0.159412	0.173002	0.109982	0.138993
	0.235404	0.2235		0.270475	0.22959		0.200084	0.169082		0.189919	0.166761	0.264971	0.146338		0.129586	0.161327	0.110042	0.127587
	0.254859	0.214207		0.26634	0.225679		0.228182	0.171896		0.213831	0.187095	0.288803	0.142486		0.127428	0.138873	0.132374	0.129091
	0.262592	0.213752		0.25815	0.230062		0.23538	0.171217		0.229034	0.197695	0.297379	0.146865		0.133273	0.138186	0.13697	0.123775
	0.234476	0.277298		0.288954	0.22615		0.190374	0.22284		0.205154	0.143246	0.23892	0.0810785		0.157614	0.127993	0.112275	0.110628
	0.234384	0.252376		0.290583	0.215304		0.195063	0.197968		0.193685	0.126965	0.234687	0.0877991		0.164124	0.127704	0.111739	0.0954346
	0.228024	0.259203		0.27853	0.215493		0.195976	0.196913		0.199847	0.14174	0.25815	0.104769		0.152908	0.123585	0.103207	0.0978173
	0.244534	0.253649		0.270249	0.231694		0.212889	0.19117		0.211043	0.148618	0.28242	0.116673		0.151873	0.14305	0.117605	0.122988
	0.229647	0.242085		0.216964	0.231506		0.234608	0.1789		0.258335	0.131617	0.218439	0.109164		0.154976	0.167687	0.155036	0.0723179
	0.230658	0.246653		0.212566	0.221085		0.226839	0.176458		0.266419	0.146666	0.221678	0.119286		0.159173	0.169299	0.156475	0.0823803
	0.232923	0.246942		0.209591	0.216123		0.221625	0.173203		0.263917	0.161596	0.22813	0.13953		0.156984	0.16061	0.157134	0.106626
	0.235319	0.244737		0.201032	0.217725		0.212145	0.176668		0.251541	0.167687	0.242087	0.162133		0.144035	0.159864	0.14994	0.139351
	0.233713	0.240957		0.194317	0.216648		0.208801	0.182575		0.238558	0.168344	0.250224	0.183393		0.130216	0.15425	0.132134	0.178376
	0.228656	0.233029		0.191091	0.214102		0.198741	0.189741		0.21994	0.157565	0.257413	0.187483		0.115018	0.151533	0.114359	0.201368
	0.227735	0.222607		0.186891	0.210689		0.196793	0.197118		0.205009	0.132454	0.263575	0.175749		0.110102	0.149354	0.0966427	0.188648
	0.231237	0.222526		0.194702	0.20305		0.196766	0.199191		0.20098	0.103461	0.268289	0.157654		0.115583	0.146965	0.0873501	0.160939
	0.243644	0.226935		0.198232	0.214286		0.206275	0.210091		0.206301	0.106552	0.280646	0.1644		0.116369	0.166022	0.0883291	0.160313
	0.2312	0.224505		0.202545	0.234118		0.199777	0.22804		0.195777	0.095357	0.26274	0.172356		0.11116	0.177119	0.0738999	0.164381
	0.226201	0.252487		0.232883	0.289842		0.240368	0.189118		0.258256	0.130931	0.232666	0.108761		0.1526	0.139545	0.170541	0.0917709
	0.22992	0.254192		0.231132	0.262692		0.238769	0.176379		0.269421	0.115315	0.228841	0.118246		0.1619	0.153329	0.180096	0.0703473
	0.225707	0.253819		0.216964	0.291148		0.22597	0.193679		0.265076	0.160551	0.219176	0.126691		0.153777	0.172643	0.159742	0.0865009
	0.230631	0.236336		0.213278	0.248202		0.219861	0.179661		0.270843	0.146786	0.227998	0.121346		0.156415	0.16482	0.161511	0.0739303
	0.227577	0.239487		0.20385	0.239723		0.212619	0.180763		0.259783	0.157475	0.235135	0.137111		0.154257	0.171957	0.159203	0.0882625
	0.227603	0.242322		0.195028	0.232084		0.209143	0.180632		0.245168	0.167657	0.245194	0.163447		0.141187	0.171897	0.144814	0.11624
	0.241639	0.244069		0.20119	0.222161		0.210881	0.182155		0.244114	0.171566	0.276005	0.177988		0.15036	0.163029	0.145653	0.153384
	0.224338	0.252901		0.188023	0.236809		0.197767	0.200452		0.207905	0.187871	0.264892	0.224448		0.120893	0.190081	0.109382	0.220358
	0.224443	0.227569		0.187971	0.222528		0.196714	0.200688		0.199479	0.146248	0.262732	0.192589		0.114658	0.164163	0.0928657	0.20301
	0.236267	0.221006		0.196529	0.213288		0.204271	0.207329		0.200822	0.116151	0.274372	0.179899		0.119394	0.167388	0.0853417	0.186617
	0.237373	0.225232		0.207537	0.229669		0.21067	0.221872		0.201059	0.0977576	0.268499	0.176764		0.132044	0.180048	0.0786271	0.175032
	0.232336	0.224392		0.202663	0.24009		0.201469	0.230588		0.18036	0.0850378	0.224943	0.175868		0.103957	0.175749	0.0692194	0.160013
	0.226497	0.215953		0.198175	0.234761		0.19568	0.2252		0.190499	0.088775	0.234154	0.172674		0.136458	0.168825	0.0651604	0.158915
	0.232624	0.275534		0.243175	0.281744		0.236223	0.24127		0.252532	0.145352	0.24709	0.148296		0.147872	0.133539	0.181335	0.128549
	0.241349	0.271696		0.251014	0.330078		0.249012	0.230141		0.274398	0.166463	0.25794	0.143203		0.168255	0.135857	0.204706	0.133648
	0.235494	0.289363		0.236881	0.370925		0.238865	0.219956		0.271607	0.184617	0.238286	0.151862		0.159582	0.163775	0.188739	0.139261
	0.219092	0.251534		0.197166	0.303886		0.196719	0.198042		0.187007	0.157847	0.236625	0.12584		0.132032	0.150319	0.0664928	0.0965881
	0.222869	0.251203		0.198125	0.300985		0.191697	0.198222		0.185229	0.163999	0.211908	0.130896		0.120384	0.159668	0.0650885	0.0931278
	0.219413	0.21307		0.195897	0.242702		0.198297	0.221246		0.184705	0.081564	0.222257	0.162015		0.145653	0.160327	0.0629496	0.166516
	0.231495	0.222271		0.207089	0.239828		0.193211	0.223762		0.187523	0.0806784	0.234284	0.161476		0.169394	0.155266	0.0707134	0.157505
	0.241404	0.214673		0.222211	0.2381		0.197635	0.222601		0.19514	0.0809639	0.242049	0.153775		0.178275	0.142904	0.0836406	0.156663
	0.245721	0.289954		0.255438	0.22195		0.239058	0.270995		0.257729	0.107247	0.256755	0.148865		0.150659	0.123462	0.192536	0.146135
	0.25341	0.266472		0.254622	0.217725		0.245141	0.256471		0.274433	0.0982951	0.258071	0.136335		0.164149	0.112388	0.202468	0.138431
	0.232975	0.280937		0.234994	0.2723		0.207905	0.262325		0.200778	0.145412	0.238418	0.162581		0.207474	0.143919	0.0904876	0.126512
	0.240243	0.281269		0.254859	0.29639		0.210012	0.250626		0.206378	0.163984	0.253331	0.15856		0.221942	0.149224	0.101079	0.132434
	0.231514	0.219781		0.249183	0.247292		0.190022	0.224602		0.202645	0.0881232	0.236978	0.189543		0.182809	0.169558	0.101151	0.174923
	0.225957	0.213813		0.244832	0.236074		0.181361	0.216228		0.200887	0.0842316	0.227965	0.171748		0.166719	0.144009	0.0994454	0.162462
	0.255596	0.279986		0.265576	0.179005		0.242087	0.186092		0.249065	0.0931391	0.253305	0.150348		0.156894	0.119537	0.181535	0.150524
	0.235694	0.282774		0.258512	0.182575		0.237492	0.248228		0.22389	0.0883222	0.233192	0.140456		0.150338	0.120958	0.154474	0.149533
	0.235244	0.26411		0.251926	0.181472		0.20149	0.247021		0.201954	0.0841719	0.239389	0.139822		0.199121	0.118802	0.1019	0.121316
	0.227384	0.260566		0.262632	0.199218		0.202041	0.251142		0.208995	0.0980562	0.246101	0.139321		0.202469	0.116091	0.113273	0.119183
	0.253542	0.214707		0.289567	0.236017		0.196266	0.211592		0.230447	0.0914664	0.264549	0.177818		0.219365	0.143561	0.142206	0.171349
	0.256169	0.218819		0.25584	0.234473		0.187194	0.214744		0.222152	0.0852169	0.236524	0.174644		0.179107	0.153298	0.140363	0.163596
	0.256728	0.25363		0.260435	0.160393		0.234114	0.180574		0.244865	0.0847428	0.234259	0.156619		0.157457	0.143896	0.148868	0.166801
	0.252331	0.262766		0.263417	0.157531		0.236899	0.182365		0.234081	0.0846646	0.237399	0.145289		0.159532	0.134617	0.151589	0.139082
	0.255122	0.25928		0.271212	0.158319		0.249618	0.203943		0.235609	0.0802305	0.244167	0.146627		0.176379	0.124451	0.135821	0.135201
	0.219124	0.225809		0.233792	0.241406		0.227708	0.218418		0.207168	0.126129	0.219756	0.14901		0.147572	0.131448	0.116757	0.183207
	0.229073	0.219974		0.224153	0.229432		0.233626	0.213892		0.210579	0.117076	0.219124	0.148368		0.15996	0.137186	0.105785	0.180347
	0.229394	0.209981		0.237011	0.223106		0.23019	0.211004		0.213865	0.102445	0.237998	0.162462		0.157869	0.127885	0.120159	0.17127
	0.239717	0.215701		0.293443	0.226969		0.198815	0.213126		0.229366	0.0982416	0.26563	0.190033		0.215379	0.141453	0.15013	0.169353
	0.300311	0.238043		0.300758	0.257862		0.206852	0.234551		0.249565	0.119823	0.270211	0.252665		0.228807	0.1839	0.188369	0.21558
	0.273276	0.224965		0.260087	0.242736		0.164692	0.218861		0.224664	0.0932627	0.225478	0.219046		0.178043	0.165949	0.157284	0.178165
	0.238326	0.280697		0.241908	0.167812		0.229051	0.182596		0.217017	0.0974523	0.220741	0.157684		0.157212	0.156415	0.106007	0.16709
	0.224654	0.274873		0.224838	0.164252		0.222731	0.177456		0.209978	0.0929802	0.218835	0.182945		0.154209	0.187752	0.0971523	0.199875
	0.230275	0.261097		0.216411	0.154618		0.226765	0.177316		0.209265	0.0836338	0.218729	0.161626		0.152482	0.142367	0.0939149	0.145352
	0.233291	0.271417		0.228314	0.229432		0.22755	0.209159		0.208827	0.0998251	0.24235	0.141217		0.152998	0.0992804	0.110372	0.0804458
	0.235371	0.263112		0.212224	0.242383		0.211171	0.208518		0.195608	0.0961042	0.257395	0.130871		0.153203	0.0969216	0.108746	0.0749244
	0.256939	0.255631		0.233449	0.243739		0.227919	0.212133		0.214094	0.0942641	0.294175	0.134364		0.158963	0.0951002	0.120384	0.0755521
	0.237689	0.248438		0.227966	0.254922		0.202217	0.218328		0.195292	0.0996089	0.275504	0.128602		0.131954	0.0980562	0.123558	0.0776328
	0.236873	0.276789		0.224206	0.285058		0.200585	0.258387		0.19674	0.153265	0.286143	0.166074		0.128927	0.133558	0.123921	0.127168
	0.245405	0.237098		0.230947	0.245944		0.194396	0.231191		0.198057	0.150548	0.291252	0.144009		0.127998	0.118599	0.133603	0.137082
	0.267393	0.251194		0.240033	0.266787		0.203176	0.252402		0.21175	0.178257	0.301317	0.194679		0.133106	0.163536	0.15955	0.20937
	0.273254	0.216438		0.271432	0.225731		0.178122	0.215808		0.208037	0.111552	0.214436	0.1713		0.189446	0.133976	0.126169	0.167179
	0.278138	0.220189		0.261416	0.22622		0.178622	0.215729		0.222916	0.0834851	0.211803	0.16909		0.173082	0.14437	0.150779	0.136664
	0.277408	0.207441		0.250846	0.210755		0.17817	0.20263		0.226789	0.0889866	0.205686	0.181847		0.169854	0.129176	0.15793	0.148689
	0.255378	0.261217		0.219403	0.166672		0.221032	0.174342		0.220687	0.119826	0.299879	0.134521		0.160938	0.145778	0.120294	0.128691
	0.242076	0.301465		0.223419	0.173702		0.205414	0.185252		0.206847	0.113224	0.302463	0.183631		0.140839	0.211639	0.129778	0.203786
	0.239032	0.293441		0.216885	0.171094		0.197319	0.181945		0.202375	0.101072	0.282851	0.18599		0.132584	0.215819	0.125959	0.209728
	0.249434	0.243647		0.226313	0.201797		0.201614	0.18371		0.20593	0.087419	0.275926	0.121764		0.134275	0.0907483	0.142956	0.0930474
	0.311055	0.243188		0.270396	0.203785		0.216964	0.183703		0.239164	0.0865307	0.312951	0.134096		0.153058	0.0860828	0.208783	0.0848885
	0.279095	0.235234		0.221889	0.208169		0.186707	0.183126		0.215279	0.0728554	0.240428	0.128751		0.106295	0.0710042	0.152548	0.0778724
	0.282097	0.285216		0.21333	0.26663		0.192455	0.222581		0.226023	0.104685	0.226787	0.167926		0.111551	0.100027	0.148861	0.0910991
	0.295237	0.249961		0.218577	0.248596		0.198041	0.214051		0.23564	0.0851871	0.236148	0.127945		0.120616	0.086053	0.160432	0.0762508
	0.283996	0.247546		0.252892	0.247309		0.177624	0.213813		0.227033	0.0889493	0.209301	0.122331		0.179857	0.0893076	0.147055	0.0749156
	0.293754	0.255891		0.261126	0.260159		0.182256	0.230062		0.24285	0.110433	0.19911	0.137068		0.176559	0.106229	0.180276	0.0977218
	0.281614	0.260414		0.245181	0.25084		0.187195	0.237557		0.246827	0.107925	0.193804	0.143752		0.168345	0.114409	0.18678	0.102087
	0.283469	0.241088		0.235209	0.167082		0.204371	0.167228		0.232086	0.135135	0.254421	0.111373		0.130489	0.15895	0.183193	0.125994
	0.273004	0.254266		0.234489	0.16664		0.196103	0.170762		0.22487	0.127228	0.216912	0.127706		0.116081	0.17754	0.169574	0.143382
	0.267867	0.263934		0.223653	0.168246		0.188471	0.173235		0.22102	0.106653	0.22073	0.141646		0.102188	0.182213	0.160282	0.166588
	0.319692	0.229246		0.2537	0.192196		0.211276	0.177666		0.254437	0.0837225	0.247432	0.102098		0.140348	0.0898883	0.215408	0.0871592
	0.278263	0.228645		0.230204	0.188245		0.197352	0.173597		0.232804	0.0734526	0.234922	0.100116		0.118982	0.0778418	0.171508	0.0814846
	0.296183	0.232047		0.246978	0.188849		0.181795	0.179032		0.245115	0.0771687	0.204034	0.112956		0.185102	0.0651817	0.158618	0.073154
	0.325038	0.230929		0.279375	0.203313		0.19487	0.181183		0.287513	0.0722284	0.216675	0.127527		0.228897	0.066167	0.207314	0.0776857
	0.285568	0.252208		0.247215	0.235155		0.186934	0.201486		0.274292	0.0823565	0.198808	0.141746		0.201072	0.0778299	0.172938	0.0798901
	0.281723	0.236991		0.226002	0.172485		0.198538	0.174528		0.228671	0.108686	0.204029	0.112716		0.111004	0.178417	0.158906	0.125585
	0.319534	0.23253		0.260705	0.165197		0.222942	0.166903		0.261021	0.150966	0.224759	0.108477		0.14976	0.168702	0.197752	0.127945
	0.270796	0.236371		0.235659	0.166371		0.207101	0.165385		0.237401	0.126601	0.201559	0.111063		0.130732	0.149592	0.123531	0.131968
	0.248115	0.225534		0.216721	0.190733		0.192763	0.180868		0.217511	0.108493	0.214436	0.0908334		0.112178	0.104334	0.135806	0.100684
	0.322986	0.216753		0.231836	0.191605		0.193005	0.188364		0.290425	0.108287	0.22116	0.0926518		0.242108	0.0947419	0.178741	0.0888597
	0.33515	0.253268		0.274504	0.213341		0.204192	0.19192		0.329252	0.114658	0.226049	0.13741		0.288789	0.118002	0.219844	0.107939
	0.296775	0.233795		0.254075	0.195482		0.192724	0.178348		0.295656	0.0860228	0.206115	0.120894		0.239254	0.0873635	0.184697	0.0885315
	0.27187	0.236795		0.219782	0.170716		0.21239	0.170768		0.22414	0.0967723	0.186963	0.119308		0.111338	0.182962	0.132067	0.130866
	0.266577	0.235103		0.218729	0.164908		0.205193	0.169213		0.221283	0.113642	0.187944	0.119943		0.114658	0.176465	0.12509	0.132722
	0.241007	0.253909		0.211302	0.21209		0.196292	0.196192		0.218307	0.118569	0.198689	0.106193		0.116457	0.113837	0.120474	0.120204
	0.240784	0.25571		0.227843	0.215178		0.205973	0.205387		0.222824	0.131737	0.217539	0.125855		0.119083	0.138515	0.132234	0.130274
	0.255438	0.247441		0.229331	0.205019		0.181851	0.185384		0.258624	0.115494	0.206957	0.139381		0.195054	0.124601	0.162594	0.107312
	0.273819	0.241477		0.237926	0.2025		0.181782	0.18294		0.276531	0.104437	0.196635	0.136106		0.230066	0.107527	0.164568	0.0991633
	0.248965	0.234693		0.215362	0.178033		0.201185	0.175688		0.221755	0.0483637	0.185388	0.140329		0.115596	0.183862	0.111442	0.131126
	0.246379	0.242584		0.218202	0.17974		0.206483	0.176432		0.219282	0.0716312	0.192737	0.154668		0.116577	0.199516	0.108513	0.136365
	0.237574	0.240782		0.215016	0.171593		0.209313	0.171297		0.21742	0.068078	0.19753	0.124183		0.0948741	0.181814	0.0995504	0.142469
	0.244615	0.252765		0.223943	0.210757		0.173724	0.207241		0.255254	0.136124	0.204209	0.136143		0.196313	0.131701	0.15009	0.135674
	0.261969	0.257416		0.259177	0.212763		0.180044	0.210112		0.274583	0.131408	0.203297	0.1544		0.226679	0.147652	0.168915	0.130901
	0.249877	0.252148		0.261895	0.209534		0.173629	0.198395		0.252062	0.121854	0.208753	0.155116		0.192284	0.132483	0.148975	0.116598
	0.231116	0.232734		0.213862	0.176747		0.203139	0.173988		0.207015	0.0484595	0.185395	0.155803		0.0978477	0.174995	0.0933513	0.135905
	0.221968	0.242756		0.217912	0.180569		0.206246	0.166772		0.204904	0.0599236	0.191104	0.159864		0.0930318	0.167597	0.0963734	0.141742
	0.245696	0.243007		0.23653	0.174934		0.181189	0.171599		0.242324	0.0665089	0.199742	0.156197		0.183273	0.181883	0.167083	0.145874
	0.238416	0.251032		0.247116	0.209844		0.175696	0.204505		0.249442	0.135517	0.203218	0.148458		0.193323	0.130901	0.154399	0.130871
	0.237776	0.233134		0.263239	0.207779		0.171383	0.200198		0.238899	0.119674	0.216965	0.157865		0.182054	0.121585	0.142703	0.110268
	0.233423	0.239119		0.214041	0.189164		0.206483	0.176143		0.205667	0.056993	0.174514	0.203697		0.0915168	0.171867	0.0922745	0.140695
	0.238532	0.258308		0.234397	0.191237		0.217833	0.182207		0.210749	0.0621958	0.190472	0.207877		0.0909472	0.208713	0.0943945	0.173032
	0.232624	0.251707		0.263064	0.179706		0.178958	0.174843		0.246537	0.0658162	0.222294	0.149055		0.188525	0.191249	0.160826	0.159083
	0.230579	0.255841		0.274556	0.215047		0.1767	0.206305		0.242245	0.147353	0.230658	0.174106		0.194005	0.135589	0.157224	0.134424
	0.231211	0.238127		0.264365	0.203061		0.173079	0.202811		0.233212	0.124093	0.224338	0.169336		0.176349	0.120617	0.141952	0.113947
	0.263944	0.272589		0.231685	0.233685		0.2305	0.205282		0.226681	0.0772446	0.182888	0.22409		0.103147	0.222209	0.0999101	0.20292
	0.239232	0.235124		0.235146	0.204003		0.226778	0.1808		0.21553	0.0664656	0.190208	0.159129		0.0952845	0.174805	0.0948381	0.169646
	0.238174	0.2484		0.269369	0.220573		0.177016	0.20994		0.240586	0.143109	0.232923	0.172003		0.181145	0.13438	0.142116	0.13232
	0.243419	0.239277		0.264592	0.217359		0.173066	0.206487		0.238842	0.140157	0.237062	0.173034		0.173225	0.135079	0.137308	0.130203
	0.270515	0.223342		0.217122	0.231506		0.226751	0.192996		0.234959	0.0836046	0.167328	0.10788		0.11789	0.146875	0.110678	0.173241
	0.297756	0.224077		0.243983	0.220323		0.247722	0.186854		0.247775	0.0829477	0.183705	0.128393		0.124041	0.171389	0.119634	0.182377
	0.267487	0.257132		0.233719	0.221557		0.230535	0.210867		0.221382	0.138134	0.185619	0.165238		0.0987545	0.128602	0.0978717	0.129184
	0.239032	0.277288		0.276294	0.250984		0.192737	0.232871		0.260046	0.177242	0.245352	0.211251		0.195144	0.174913	0.160552	0.166702
	0.242824	0.240983		0.255754	0.227549		0.17799	0.210794		0.244904	0.140881	0.236873	0.193954		0.17545	0.140687	0.139209	0.135021
	0.255425	0.214916		0.208037	0.256733		0.230426	0.194886		0.240554	0.100833	0.167506	0.0847989		0.119724	0.137172	0.0988189	0.170404
	0.265609	0.225956		0.219761	0.233003		0.236272	0.186329		0.251422	0.0882924	0.167822	0.0994829		0.104766	0.132991	0.109297	0.166851
	0.281245	0.280571		0.229683	0.243943		0.238453	0.234572		0.245958	0.155982	0.173329	0.167157		0.120084	0.157624	0.114928	0.153504
	0.275023	0.296503		0.230373	0.282223		0.232473	0.251693		0.234009	0.198322	0.178933	0.205249		0.107815	0.204652	0.105472	0.19659
	0.235582	0.264846		0.263101	0.263147		0.199215	0.239029		0.272529	0.164545	0.23208	0.131677		0.186631	0.170591	0.15048	0.17477
	0.276742	0.25023		0.265655	0.255263		0.201322	0.233009		0.291252	0.149704	0.255306	0.163731		0.216697	0.152638	0.167806	0.163932
	0.247778	0.221869		0.232111	0.272913		0.230904	0.202779		0.242104	0.133037	0.184179	0.0816272		0.174555	0.12483	0.1286	0.179854
	0.250787	0.248386		0.23191	0.298078		0.242878	0.214968		0.254493	0.148279	0.183311	0.0954286		0.168688	0.162551	0.126117	0.217641
	0.286275	0.248904		0.256781	0.291627		0.274714	0.207526		0.282377	0.161484	0.193501	0.0829029		0.191307	0.150399	0.148082	0.192492
	0.241613	0.277735		0.209459	0.264028		0.229262	0.23748		0.249843	0.164441	0.167193	0.147299		0.118825	0.175826	0.0994604	0.17554
	0.266848	0.256812		0.225602	0.25403		0.238336	0.229485		0.238791	0.147592	0.16564	0.128452		0.105006	0.165447	0.110654	0.161655
	0.265102	0.290728		0.222988	0.298157		0.242566	0.273586		0.248422	0.19441	0.174606	0.182706		0.117326	0.204861	0.107397	0.221403
	0.227614	0.271801		0.24535	0.288366		0.197444	0.277498		0.263476	0.183751	0.199874	0.153235		0.1378	0.183004	0.134746	0.208922
	0.234029	0.268088		0.251383	0.282703		0.207142	0.259857		0.279191	0.175197	0.216095	0.127348		0.1869	0.176681	0.147782	0.206558
	0.270238	0.259234		0.243324	0.276912		0.209907	0.271158		0.307184	0.168723	0.234318	0.137685		0.216787	0.172876	0.148141	0.20019
	0.318178	0.233012		0.236418	0.291991		0.199863	0.20728		0.30118	0.143706	0.240849	0.0762493		0.107854	0.11985	0.153035	0.185993
	0.351398	0.23403		0.264523	0.286948		0.199558	0.206142		0.330094	0.159844	0.25557	0.0678391		0.132494	0.128451	0.195384	0.175833
	0.303392	0.25035		0.26605	0.296128		0.199874	0.212979		0.286117	0.149652	0.249249	0.0668836		0.12494	0.117703	0.188909	0.183629
	0.276584	0.261627		0.274188	0.285504		0.214015	0.266404		0.276215	0.179344	0.260915	0.132047		0.144185	0.177707	0.1994	0.20556
	0.261705	0.256854		0.279804	0.284476		0.225549	0.255605		0.279876	0.175642	0.265366	0.125743		0.175	0.175812	0.208064	0.204845
	0.259836	0.265317		0.279876	0.289153		0.239032	0.278128		0.287592	0.178615	0.268552	0.128243		0.201739	0.186468	0.218975	0.211967
	0.252357	0.260382		0.272213	0.278942		0.242956	0.273849		0.273635	0.160103	0.249987	0.12478		0.202458	0.175241	0.194694	0.198621
	0.248196	0.257363		0.254938	0.266735		0.239611	0.256865		0.256781	0.151832	0.220019	0.127855		0.194994	0.170464	0.165618	0.188319
	0.242482	0.257432		0.242324	0.259442		0.233713	0.24344		0.2458	0.149933	0.20148	0.133988		0.184323	0.176985	0.145444	0.187967
	0.25033	0.253872		0.239536	0.247598		0.230868	0.229537		0.241639	0.136275	0.186759	0.136793		0.168195	0.178814	0.140122	0.179362
	0.242692	0.251011		0.230315	0.242374		0.227366	0.218118		0.234529	0.132244	0.189788	0.136186		0.154706	0.177361	0.135767	0.179959
	0.250343	0.251588		0.233916	0.24093		0.224559	0.204232		0.237997	0.125317	0.193994	0.136962		0.154162	0.174017	0.122145	0.174136
	0.232078	0.248333		0.241448	0.24093		0.195766	0.195359		0.273849	0.117793	0.208603	0.125287		0.138819	0.165238	0.129658	0.171359
	0.236399	0.256182		0.225022	0.25508		0.207168	0.199113		0.287197	0.117912	0.209986	0.117196		0.188429	0.162223	0.12482	0.177899
	0.239914	0.253294		0.218143	0.263015		0.198636	0.209785		0.276176	0.108858	0.216154	0.111055		0.179969	0.150506	0.118165	0.168696
	0.34284	0.247808		0.238137	0.293668		0.20148	0.215047		0.371649	0.207817	0.252936	0.075274		0.120444	0.129886	0.188489	0.15861
	0.317566	0.252507		0.233489	0.288313		0.187372	0.216753		0.331286	0.227972	0.232297	0.0637783		0.119065	0.138306	0.181168	0.153773
	0.243079	0.25779		0.244694	0.275163		0.23107	0.219662		0.288004	0.245193	0.21764	0.0559374		0.160991	0.140439	0.130775	0.143024
	0.256807	0.249088		0.25399	0.259728		0.239269	0.191231		0.316559	0.118007	0.225891	0.108502		0.203118	0.155905	0.139508	0.171634
	0.229218	0.247913		0.216049	0.264897		0.20491	0.2041		0.276728	0.115494	0.214472	0.103789		0.172128	0.155803	0.113781	0.170941
	0.268131	0.252218		0.200453	0.280831		0.185627	0.222318		0.350898	0.242125	0.221257	0.0696486		0.0970923	0.135015	0.144544	0.141566
	0.238426	0.277603		0.188866	0.27776		0.182678	0.248071		0.323327	0.31298	0.213357	0.0620465		0.0932317	0.164492	0.114958	0.140784
	0.232343	0.268709		0.19171	0.26802		0.182309	0.236136		0.317744	0.267469	0.229473	0.0549088		0.0948575	0.14874	0.109083	0.140252
	0.235056	0.204468		0.199979	0.223073		0.180229	0.192671		0.307395	0.207321	0.239506	0.120786		0.0980815	0.100534	0.102428	0.122471
	0.260441	0.225626		0.227445	0.228986		0.18726	0.212002		0.329726	0.225732	0.268263	0.115792		0.129287	0.157296	0.127758	0.135977
	0.232534	0.222003		0.23032	0.233843		0.173797	0.20746		0.315745	0.183661	0.240145	0.0960855		0.113811	0.158849	0.135124	0.136843
	0.228156	0.218223		0.2231	0.244238		0.22202	0.203549		0.271765	0.148189	0.229816	0.086053		0.147152	0.147293	0.134525	0.139918
	0.214226	0.206542		0.203587	0.243608		0.204719	0.190187		0.269922	0.118957	0.220394	0.08352		0.153537	0.12905	0.116326	0.132991
	0.233556	0.212658		0.220162	0.24618		0.216197	0.186932		0.288052	0.122854	0.213538	0.092344		0.184054	0.136126	0.103915	0.138784
	0.245141	0.273887		0.211401	0.253401		0.183512	0.259372		0.285432	0.299532	0.2505	0.0597586		0.128417	0.159696	0.109368	0.13021
	0.255227	0.303302		0.239269	0.272799		0.18331	0.285977		0.314347	0.343495	0.263312	0.0661969		0.15015	0.184826	0.146223	0.157445
	0.229367	0.254843		0.233054	0.222765		0.178956	0.237203		0.280086	0.185811	0.238426	0.0580218		0.140737	0.140143	0.139988	0.111702
	0.224865	0.267496		0.229365	0.231946		0.174805	0.240635		0.244483	0.158102	0.23569	0.0618215		0.142756	0.138152	0.155187	0.113359
	0.250187	0.212632		0.232875	0.244212		0.229067	0.18226		0.238969	0.224628	0.277105	0.164223		0.134484	0.159326	0.124928	0.134932
	0.251923	0.203313		0.228107	0.211897		0.234672	0.184758		0.230658	0.184647	0.235819	0.136634		0.116067	0.108925	0.129248	0.119421
	0.265629	0.213866		0.239453	0.213839		0.259072	0.193206		0.320456	0.209967	0.266788	0.136723		0.204137	0.121197	0.154347	0.120838
	0.23527	0.212086		0.216588	0.201654		0.229328	0.199153		0.291988	0.183094	0.225108	0.110752		0.179209	0.0783196	0.116758	0.120087
	0.218654	0.253347		0.223214	0.224779		0.178247	0.248294		0.261033	0.246618	0.236876	0.065484		0.13121	0.138306	0.161232	0.113822
	0.226165	0.267689		0.215832	0.229381		0.178122	0.241482		0.253105	0.207011	0.228762	0.0609789		0.117626	0.143837	0.147692	0.10994
	0.222631	0.283509		0.217628	0.223369		0.185219	0.253872		0.242781	0.173181	0.231579	0.0664358		0.123755	0.129348	0.153194	0.120988
	0.233039	0.291253		0.22989	0.22917		0.18732	0.247834		0.227993	0.165537	0.239985	0.0772247		0.129635	0.136086	0.136385	0.121814
	0.238557	0.259427		0.24263	0.234755		0.184574	0.1889		0.218281	0.155646	0.240692	0.126974		0.127445	0.151689	0.124011	0.126512
	0.234397	0.259752		0.255807	0.26327		0.188471	0.189374		0.215305	0.189275	0.236662	0.165029		0.127338	0.156609	0.118375	0.158311
	0.237179	0.235601		0.27921	0.249199		0.190826	0.178191		0.202317	0.141531	0.24005	0.150817		0.148276	0.148428	0.118465	0.146875
	0.244766	0.234236		0.254365	0.247729		0.21518	0.175986		0.214482	0.128632	0.28451	0.157863		0.1442	0.166134	0.125422	0.142486
	0.254806	0.227254		0.244193	0.242794		0.227708	0.173991		0.231158	0.13329	0.305973	0.153295		0.14961	0.185483	0.123681	0.134155
	0.267209	0.21762		0.236715	0.242138		0.237663	0.170814		0.267683	0.156072	0.313135	0.154519		0.183303	0.177869	0.127818	0.131229
	0.242055	0.206253		0.217886	0.236231		0.23549	0.170263		0.267846	0.182795	0.264897	0.144905		0.116966	0.156191	0.125958	0.128896
	0.238162	0.263372		0.268351	0.221066		0.18871	0.234164		0.217816	0.192537	0.232516	0.0680444		0.135701	0.140331	0.119335	0.110184
	0.237373	0.254817		0.281482	0.218701		0.186891	0.227516		0.213093	0.167776	0.231896	0.0586128		0.144095	0.131359	0.115378	0.106873
	0.240052	0.296293		0.280559	0.229327		0.187726	0.243949		0.205799	0.177063	0.219545	0.0874265		0.145174	0.136066	0.105998	0.113792
	0.238216	0.258912		0.278664	0.213209		0.193659	0.202552		0.213172	0.123376	0.247064	0.0815443		0.173381	0.113135	0.102368	0.0980375
	0.272028	0.260868		0.290278	0.214758		0.225022	0.190502		0.237136	0.121137	0.315663	0.0930101		0.205246	0.114956	0.128028	0.102153
	0.256613	0.265685		0.220835	0.242532		0.221046	0.19024		0.241893	0.164223	0.300395	0.137977		0.175258	0.141531	0.113374	0.128064
	0.261315	0.24979		0.223179	0.247191		0.217083	0.187998		0.246201	0.137582	0.292088	0.147659		0.185064	0.129796	0.101911	0.13276
	0.235477	0.251351		0.228797	0.190893		0.244	0.17787		0.273362	0.127907	0.231119	0.10815		0.178327	0.161369	0.164148	0.088289
	0.238554	0.252969		0.225476	0.190941		0.24173	0.176354		0.277724	0.145694	0.221375	0.112563		0.178717	0.155084	0.151347	0.103724
	0.230868	0.244395		0.208853	0.195795		0.224338	0.175605		0.267683	0.149443	0.212856	0.116897		0.160791	0.137798	0.139448	0.111224
	0.24264	0.240642		0.206325	0.198483		0.22181	0.173177		0.266208	0.165656	0.225918	0.132901		0.151859	0.130154	0.140737	0.147741
	0.241534	0.240038		0.197635	0.206463		0.217122	0.180763		0.259283	0.172673	0.23603	0.148219		0.131775	0.128005	0.135282	0.18614
	0.24235	0.235628		0.190104	0.206542		0.21254	0.189767		0.247406	0.166463	0.251778	0.164641		0.117146	0.12893	0.133034	0.204264
	0.258861	0.242217		0.196556	0.216648		0.218913	0.208826		0.243456	0.164104	0.284326	0.189245		0.119365	0.15643	0.133513	0.214416
	0.251782	0.229934		0.193718	0.217607		0.201559	0.194178		0.214068	0.110059	0.26555	0.158848		0.104947	0.138754	0.111817	0.164734
	0.252225	0.231211		0.194014	0.219398		0.210071	0.213196		0.225016	0.1284	0.285274	0.145576		0.101416	0.157871	0.104024	0.140329
	0.224425	0.2403		0.219492	0.223342		0.241781	0.176668		0.238532	0.100445	0.219636	0.0962945		0.13711	0.159715	0.147608	0.0724075
	0.235398	0.236284		0.232712	0.206647		0.249803	0.174148		0.272028	0.104565	0.228577	0.0965333		0.176319	0.163507	0.155096	0.0717079
	0.229341	0.241953		0.212435	0.200977		0.229446	0.173177		0.264365	0.10994	0.217912	0.0998447		0.159023	0.16292	0.145773	0.0745132
	0.235372	0.248858		0.210275	0.202394		0.225865	0.17701		0.268447	0.13747	0.22418	0.108387		0.161031	0.166463	0.149011	0.0839031
	0.238953	0.245577		0.202454	0.201134		0.22073	0.175288		0.260125	0.148159	0.235003	0.115822		0.147812	0.149085	0.145504	0.097041
	0.237742	0.244343		0.197688	0.20221		0.213752	0.173098		0.248802	0.168224	0.247511	0.13526		0.132344	0.147831	0.138939	0.121197
	0.235424	0.243529		0.188129	0.208616		0.206694	0.178348		0.230921	0.169568	0.252094	0.15643		0.114089	0.142486	0.120653	0.159655
	0.236841	0.238253		0.187997	0.209823		0.204482	0.184307		0.222147	0.16694	0.265519	0.17554		0.112044	0.140605	0.112662	0.196919
	0.233528	0.22791		0.192923	0.210877		0.201269	0.188954		0.211408	0.144367	0.270185	0.174584		0.112259	0.13747	0.0981415	0.193963
	0.264681	0.224434		0.205667	0.207455		0.219124	0.198498		0.223232	0.129778	0.306315	0.168224		0.120713	0.145938	0.109742	0.181655
	0.254832	0.214942		0.207774	0.218299		0.211434	0.198404		0.210697	0.104506	0.291515	0.17014		0.124191	0.13947	0.0853117	0.174689
	0.223337	0.2555		0.20681	0.250748		0.206292	0.246784		0.188392	0.131677	0.265192	0.182467		0.130688	0.198859	0.0838764	0.166074
	0.254467	0.245272		0.214917	0.248201		0.204785	0.243598		0.195213	0.112319	0.255212	0.157376		0.135625	0.163107	0.0798037	0.119234
	0.214937	0.250591		0.230974	0.322413		0.237011	0.196908		0.223574	0.122063	0.212119	0.108746		0.134464	0.106506	0.146534	0.130572
	0.220019	0.238148		0.231685	0.284375		0.241981	0.182417		0.24738	0.102744	0.226471	0.105003		0.142446	0.108119	0.156115	0.107492
	0.226857	0.255237		0.217702	0.286108		0.241218	0.184937		0.241823	0.118121	0.225772	0.103879		0.1378	0.136783	0.141247	0.0929503
	0.225391	0.246944		0.202653	0.239644		0.195575	0.175198		0.191559	0.10567	0.251633	0.0981781		0.10595	0.152308	0.0783179	0.0771675
	0.241243	0.243162		0.208901	0.237045		0.208178	0.175933		0.187813	0.118927	0.236346	0.0981458		0.128778	0.160969	0.0754329	0.0683467
	0.274188	0.228054		0.22597	0.235798		0.223627	0.230863		0.220282	0.0940551	0.277506	0.162282		0.175839	0.164917	0.0926858	0.16047
	0.254187	0.250407		0.192316	0.26621		0.203726	0.261879		0.204334	0.10782	0.243314	0.191335		0.123831	0.18396	0.0678657	0.166582
	0.264967	0.232812		0.205687	0.246758		0.206702	0.239959		0.209744	0.0932415	0.232162	0.145061		0.140063	0.143815	0.0734637	0.133387
	0.226217	0.279539		0.239507	0.315424		0.235404	0.257016		0.22547	0.131371	0.226576	0.123623		0.143037	0.108007	0.146763	0.13788
	0.219808	0.253662		0.232185	0.300179		0.240852	0.231139		0.242706	0.12051	0.230776	0.10564		0.139306	0.115582	0.15996	0.139864
	0.230664	0.283352		0.204982	0.350501		0.196898	0.234919		0.193112	0.15646	0.231105	0.148488		0.154646	0.131797	0.0726619	0.136335
	0.238491	0.24072		0.214749	0.305324		0.200352	0.193968		0.197901	0.124272	0.235597	0.109283		0.127698	0.106865	0.0810064	0.115464
	0.255385	0.255867		0.235925	0.311683		0.205851	0.195319		0.20672	0.132439	0.244983	0.114852		0.194065	0.128885	0.0984712	0.113792
	0.232475	0.225165		0.239969	0.248072		0.182019	0.23518		0.204748	0.0884832	0.220177	0.16291		0.147422	0.155766	0.0813849	0.156199
	0.24067	0.223132		0.23554	0.248149		0.183878	0.232478		0.201048	0.0844705	0.223311	0.145054		0.15732	0.140933	0.0938789	0.150488
	0.215121	0.334182		0.242948	0.276623		0.23338	0.316813		0.230725	0.149722	0.230552	0.181581		0.140601	0.140884	0.152218	0.199695
	0.21817	0.339292		0.23258	0.3064		0.233186	0.329606		0.222825	0.155086	0.233383	0.17969		0.135355	0.15019	0.156523	0.186498
	0.228709	0.281645		0.233518	0.256602		0.189366	0.232819		0.19417	0.108596	0.228572	0.119943		0.17036	0.12941	0.0870084	0.13094
	0.213251	0.280367		0.234635	0.290287		0.181899	0.237693		0.195755	0.113075	0.22269	0.138912		0.158219	0.122583	0.0903872	0.130584
	0.234845	0.219553		0.239401	0.250757		0.180229	0.224987		0.20464	0.0955779	0.222942	0.149811		0.159143	0.144307	0.101469	0.177033
	0.254549	0.223342		0.240298	0.247546		0.18497	0.223972		0.21891	0.092174	0.223624	0.157147		0.161102	0.146009	0.125996	0.175719
	0.235518	0.301912		0.247906	0.185567		0.238007	0.219842		0.233161	0.113314	0.238911	0.19781		0.136157	0.137811	0.174122	0.19197
	0.242982	0.294249		0.258071	0.192121		0.242324	0.235132		0.228788	0.116076	0.250882	0.189621		0.147572	0.135299	0.1878	0.190283
	0.226639	0.339529		0.243206	0.222817		0.231239	0.302777		0.203824	0.136813	0.231357	0.201696		0.131687	0.149682	0.16175	0.218656
	0.214278	0.29712		0.234266	0.221577		0.221415	0.273652		0.200269	0.110358	0.222205	0.153034		0.12509	0.123921	0.146283	0.161387
	0.207458	0.213767		0.230236	0.238535		0.218808	0.217285		0.193632	0.111888	0.21944	0.138089		0.122422	0.139428	0.138369	0.197426
	0.245619	0.214862		0.249864	0.237565		0.182528	0.215717		0.214868	0.0894867	0.227249	0.123585		0.166121	0.13071	0.123055	0.167448
	0.272081	0.201974		0.238295	0.240295		0.186891	0.216277		0.231	0.0889493	0.226418	0.122093		0.164868	0.115792	0.151529	0.161178
	0.276192	0.222135		0.201454	0.258965		0.186952	0.226886		0.233195	0.106984	0.215084	0.169598		0.117236	0.155445	0.165316	0.202562
	0.276336	0.218316		0.209691	0.24425		0.18568	0.207986		0.235793	0.0852617	0.202628	0.169802		0.132164	0.146375	0.172152	0.178306
	0.232834	0.267108		0.246982	0.168662		0.228659	0.186266		0.220145	0.104524	0.232571	0.156896		0.137352	0.128632	0.153263	0.14918
	0.21944	0.292198		0.23574	0.174489		0.230487	0.199769		0.210144	0.110149	0.231765	0.195635		0.12557	0.138963	0.143599	0.185274
	0.217175	0.283588		0.238979	0.172284		0.227735	0.201449		0.209907	0.101072	0.222889	0.186319		0.139119	0.144516	0.132224	0.187364
	0.229973	0.269989		0.256465	0.173781		0.244272	0.210652		0.215621	0.0856529	0.242403	0.168054		0.170594	0.125857	0.150869	0.162331
	0.253121	0.252061		0.279165	0.222607		0.260099	0.196488		0.226787	0.0893972	0.271791	0.157654		0.198681	0.105581	0.170564	0.0798418
	0.222099	0.254003		0.240349	0.239172		0.216095	0.206437		0.188998	0.0977576	0.244378	0.157565		0.141817	0.112329	0.129287	0.0758711
	0.225681	0.255053		0.23574	0.252533		0.205878	0.220035		0.188731	0.114359	0.252436	0.149801		0.131205	0.123167	0.130126	0.0848885
	0.229736	0.247624		0.229841	0.257468		0.204851	0.227569		0.187942	0.137649	0.270501	0.143471		0.128537	0.124063	0.132344	0.100594
	0.240796	0.233895		0.224496	0.253032		0.201743	0.230141		0.189498	0.143083	0.288566	0.137082		0.128597	0.124392	0.133064	0.123675
	0.267066	0.218171		0.225277	0.242007		0.210187	0.22203		0.206054	0.13105	0.315837	0.12905		0.132867	0.124142	0.145175	0.148338
	0.274276	0.218098		0.229881	0.241508		0.210243	0.222133		0.20978	0.125513	0.318626	0.135327		0.139421	0.126639	0.156582	0.163178
	0.282029	0.216858		0.246109	0.242427		0.190374	0.221872		0.235266	0.124033	0.22944	0.144248		0.170856	0.134484	0.170968	0.206055
	0.306368	0.211014		0.24393	0.235039		0.195028	0.216254		0.248644	0.1014	0.226207	0.132155		0.172512	0.131789	0.206025	0.173479
	0.296624	0.215729		0.211697	0.239172		0.192342	0.217751		0.254227	0.106775	0.200822	0.170583		0.142836	0.142337	0.198831	0.192141
	0.30172	0.21947		0.215447	0.245078		0.199964	0.220678		0.266775	0.105633	0.201817	0.178735		0.141288	0.149368	0.183667	0.192865
	0.240101	0.249798		0.235562	0.165002		0.227281	0.177193		0.205252	0.115464	0.247887	0.122003		0.152968	0.128673	0.119574	0.115309
	0.23862	0.255975		0.222547	0.16318		0.210302	0.176882		0.189788	0.103482	0.262643	0.137187		0.156382	0.136685	0.128171	0.138452
	0.231658	0.273284		0.234029	0.167106		0.209696	0.182931		0.191605	0.103362	0.260231	0.150578		0.13789	0.134335	0.120474	0.152937
	0.234582	0.273168		0.233291	0.166188		0.205641	0.184744		0.190709	0.0959094	0.274714	0.174632		0.133124	0.152396	0.126499	0.178508
	0.237952	0.240392		0.232554	0.199245		0.201743	0.185292		0.193237	0.0940148	0.288671	0.106485		0.128417	0.10199	0.134562	0.104645
	0.244588	0.242323		0.228288	0.20339		0.19724	0.18547		0.195344	0.0906554	0.29665	0.117441		0.130954	0.0984212	0.138669	0.0769162
	0.286485	0.233843		0.24422	0.197459		0.213646	0.180553		0.220256	0.0801111	0.329805	0.119136		0.134742	0.0866203	0.173741	0.0736019
	0.266926	0.279755		0.216867	0.240668		0.195361	0.207513		0.207796	0.108119	0.282593	0.17551		0.107785	0.111015	0.142531	0.0812457
	0.275592	0.255185		0.201085	0.232871		0.186812	0.202972		0.214779	0.0965633	0.259651	0.147054		0.107183	0.103072	0.12533	0.075151
	0.292016	0.257285		0.212224	0.247519		0.194459	0.214916		0.228588	0.107969	0.275467	0.145711		0.11283	0.108447	0.146625	0.0744379
	0.230605	0.253872		0.239263	0.259175		0.163401	0.226545		0.194159	0.124242	0.204735	0.141411		0.155085	0.112627	0.115078	0.0899047
	0.300548	0.243083		0.239532	0.256628		0.188945	0.232556		0.246985	0.147413	0.203481	0.142247		0.164688	0.120331	0.196463	0.115643
	0.304103	0.225022		0.229683	0.243372		0.198425	0.226729		0.270633	0.14592	0.202165	0.139649		0.163669	0.117673	0.19985	0.137171
	0.287122	0.222921		0.23261	0.247016		0.198642	0.226242		0.265092	0.13897	0.199034	0.137452		0.154571	0.120468	0.163414	0.157087
	0.284418	0.239626		0.225378	0.16645		0.195272	0.179141		0.220438	0.140193	0.27798	0.103905		0.110866	0.132121	0.150907	0.105017
	0.273207	0.243345		0.204403	0.164855		0.194365	0.178427		0.214538	0.131976	0.245852	0.107253		0.111602	0.135708	0.129736	0.103132
	0.267341	0.25613		0.211276	0.166307		0.191888	0.175014		0.211487	0.113045	0.25399	0.125138		0.097542	0.145562	0.145564	0.127288
	0.298415	0.261793		0.224706	0.162348		0.196529	0.18002		0.233265	0.0987952	0.274635	0.144143		0.117926	0.150839	0.172902	0.149264
	0.275206	0.247083		0.215905	0.201883		0.188974	0.190793		0.228288	0.113626	0.252503	0.0985583		0.11001	0.122386	0.163303	0.116648
	0.263696	0.244608		0.217717	0.201413		0.187765	0.188774		0.231295	0.10565	0.252794	0.0990847		0.111715	0.114671	0.162074	0.11803
	0.291879	0.28217		0.243385	0.226309		0.187028	0.206253		0.252378	0.122988	0.198112	0.139888		0.167404	0.133887	0.18423	0.132662
	0.279375	0.242684		0.241402	0.203712		0.184626	0.184575		0.254595	0.0891045	0.192	0.122493		0.163759	0.0929683	0.1753	0.0869248
	0.273685	0.234788		0.234988	0.202053		0.188965	0.189583		0.264339	0.0784987	0.192373	0.12475		0.15843	0.0774835	0.15715	0.0798412
	0.264106	0.257584		0.230719	0.22939		0.183689	0.198025		0.265987	0.0903929	0.190218	0.147631		0.147568	0.0891583	0.131465	0.074514
	0.280745	0.243567		0.222812	0.174204		0.191904	0.181183		0.228836	0.144433	0.245081	0.105601		0.112638	0.159275	0.169353	0.112854
	0.264418	0.261642		0.219756	0.170237		0.188339	0.183546		0.237447	0.165029	0.235714	0.117106		0.121781	0.184079	0.165947	0.125765
	0.269685	0.258314		0.240533	0.164457		0.200348	0.175916		0.252278	0.125806	0.27453	0.126118		0.13783	0.16324	0.203028	0.131282
	0.241156	0.230935		0.226622	0.193502		0.186438	0.186473		0.225944	0.10626	0.268254	0.0847019		0.111935	0.110888	0.180124	0.112881
	0.280019	0.236363		0.244629	0.197118		0.185599	0.18751		0.264075	0.103192	0.194394	0.0872175		0.179513	0.116897	0.168412	0.11215
	0.262074	0.234368		0.236188	0.196934		0.1841	0.186066		0.258914	0.0905616	0.185021	0.0935774		0.166337	0.104028	0.155066	0.0981159
	0.284811	0.233357		0.247624	0.193771		0.195662	0.180133		0.284714	0.0847019	0.20155	0.0997507		0.179933	0.0923905	0.150831	0.091435
	0.269694	0.240502		0.229835	0.198202		0.19681	0.18141		0.234189	0.103349	0.231781	0.115189		0.120943	0.180168	0.170944	0.127875
	0.273931	0.25739		0.241369	0.186854		0.205634	0.191342		0.243999	0.161596	0.242759	0.116539		0.134177	0.199785	0.182636	0.135141
	0.27561	0.233186		0.265129	0.168966		0.219782	0.174376		0.262285	0.144282	0.281166	0.113242		0.157164	0.172276	0.217926	0.128086
	0.236682	0.23008		0.24102	0.194078		0.20254	0.189588		0.231125	0.110654	0.272852	0.0867547		0.115453	0.102923	0.170713	0.115921
	0.28324	0.214784		0.246557	0.195049		0.189268	0.189029		0.279421	0.0937267	0.198182	0.0747365		0.206168	0.0959362	0.171793	0.0967723
	0.324538	0.211766		0.279981	0.192812		0.208748	0.182754		0.321536	0.0975683	0.217781	0.0711833		0.261841	0.0873369	0.213339	0.0793347
	0.272766	0.230503		0.264111	0.197086		0.186108	0.183871		0.267189	0.0966051	0.212019	0.096408		0.194664	0.104201	0.148913	0.0972799
	0.252691	0.235192		0.229356	0.217457		0.202375	0.182401		0.226722	0.0596817	0.228872	0.156573		0.122094	0.185143	0.148282	0.135445
	0.25794	0.232451		0.265339	0.199953		0.229104	0.176432		0.248565	0.0671225	0.269869	0.126541		0.145414	0.178555	0.184353	0.127228
	0.222488	0.232504		0.251497	0.17827		0.209393	0.174568		0.218116	0.0931295	0.253496	0.126421		0.105163	0.177451	0.147669	0.128791
	0.291987	0.257006		0.268112	0.209962		0.192203	0.198766		0.28896	0.12935	0.21112	0.108485		0.237955	0.108075	0.184032	0.135447
	0.287249	0.252323		0.271344	0.210873		0.191315	0.201344		0.278348	0.125944	0.214621	0.102117		0.225839	0.117076	0.17494	0.130781
	0.254845	0.228659		0.261541	0.199538		0.177101	0.191391		0.245609	0.111144	0.216049	0.0897405		0.188617	0.105139	0.138729	0.10818
	0.22726	0.238201		0.224259	0.209954		0.20493	0.178926		0.201928	0.0524386	0.209538	0.183422		0.0928357	0.174342	0.103627	0.138835
	0.223479	0.233976		0.244597	0.196724		0.213169	0.17764		0.214309	0.0481025	0.213936	0.168463		0.105389	0.181243	0.13319	0.132364
	0.271785	0.231976		0.257268	0.186544		0.183329	0.174692		0.282035	0.0656699	0.203099	0.139988		0.236167	0.179693	0.168233	0.131175
	0.297756	0.253058		0.308079	0.209429		0.195318	0.198351		0.288066	0.135977	0.228472	0.111522		0.24997	0.10579	0.198411	0.13944
	0.277506	0.254839		0.299784	0.211552		0.185416	0.20178		0.262285	0.131498	0.239006	0.11549		0.222362	0.115743	0.165468	0.134106
	0.223611	0.249474		0.219545	0.212894		0.212114	0.184097		0.202824	0.0462189	0.196055	0.199934		0.0901691	0.17072	0.0950427	0.149006
	0.218676	0.232583		0.239111	0.200452		0.212645	0.178558		0.202612	0.0459719	0.225786	0.202054		0.093795	0.175635	0.105396	0.13314
	0.222692	0.225238		0.24971	0.199307		0.219914	0.195495		0.204383	0.122445	0.233245	0.107981		0.0978118	0.0859574	0.10344	0.119626
	0.238795	0.229905		0.268263	0.200032		0.17871	0.202639		0.253242	0.123974	0.21786	0.106805		0.172392	0.0909797	0.13729	0.122958
	0.294623	0.278469		0.332201	0.230692		0.188155	0.225469		0.270185	0.168015	0.275741	0.166463		0.222152	0.143561	0.181595	0.167687
	0.231931	0.250584		0.228419	0.227582		0.211513	0.193272		0.199353	0.0507492	0.19595	0.210751		0.0852593	0.174999	0.0865033	0.150473
	0.224153	0.251956		0.240717	0.222135		0.219519	0.192891		0.201401	0.0481622	0.211724	0.229524		0.0916667	0.180646	0.0910372	0.156729
	0.230069	0.239569		0.256503	0.206069		0.226827	0.201554		0.208692	0.128423	0.23647	0.121973		0.101724	0.091547	0.101207	0.121854
	0.254622	0.2319		0.276716	0.209692		0.170696	0.201055		0.237031	0.129826	0.241797	0.127915		0.170174	0.100266	0.146019	0.133739
	0.269632	0.240038		0.278006	0.211451		0.172223	0.204337		0.237794	0.13532	0.272292	0.149413		0.158753	0.114837	0.141007	0.123257
	0.241429	0.259036		0.24384	0.224077		0.22822	0.198687		0.212215	0.05487	0.204451	0.176047		0.0961778	0.167299	0.0955413	0.163165
	0.254069	0.252549		0.267446	0.231884		0.245879	0.196624		0.219993	0.0609835	0.231843	0.131707		0.108813	0.170571	0.10048	0.166905
	0.237074	0.246698		0.259803	0.223766		0.231618	0.21572		0.211199	0.145229	0.233757	0.155657		0.103294	0.107493	0.0978798	0.132883
	0.25844	0.248333		0.256755	0.224287		0.173505	0.21699		0.238479	0.146965	0.249381	0.165089		0.16301	0.112806	0.13696	0.133797
	0.272924	0.24784		0.237715	0.220502		0.173412	0.211869		0.234898	0.141075	0.257545	0.158976		0.144724	0.117262	0.138659	0.129181
	0.282072	0.253006		0.23817	0.244868		0.234233	0.198614		0.224226	0.0624347	0.189222	0.153593		0.100697	0.150369	0.100659	0.164313
	0.269711	0.241797		0.256913	0.234656		0.247801	0.197721		0.22626	0.0727957	0.20651	0.129318		0.105096	0.15013	0.105995	0.166881
	0.221467	0.24816		0.225865	0.220565		0.210407	0.212879		0.194054	0.143419	0.196055	0.166064		0.0732614	0.122522	0.0693945	0.123926
	0.260942	0.255001		0.234134	0.224576		0.17533	0.216202		0.243324	0.1395	0.237083	0.162073		0.157284	0.128094	0.142592	0.132603
	0.27187	0.269867		0.223861	0.240667		0.176914	0.225077		0.228335	0.154012	0.247705	0.168811		0.154298	0.150846	0.135489	0.150626
	0.284093	0.250984		0.24184	0.269124		0.240959	0.202919		0.240487	0.0914275	0.191657	0.123108		0.11585	0.136335	0.111796	0.181153
	0.293332	0.232399		0.2611	0.259831		0.251725	0.200347		0.241823	0.0971007	0.206615	0.0987429		0.113519	0.127616	0.116727	0.17539
	0.254885	0.271625		0.248749	0.236217		0.235635	0.226657		0.215516	0.141119	0.210354	0.161333		0.0959832	0.125845	0.0895683	0.140165
	0.239944	0.272484		0.238669	0.235234		0.220493	0.223106		0.205413	0.142874	0.21427	0.153803		0.0855366	0.13311	0.0787995	0.141172
	0.269316	0.278627		0.226376	0.248596		0.18577	0.228645		0.256601	0.154459	0.239185	0.149772		0.174088	0.160491	0.137428	0.159147
	0.27719	0.281705		0.204061	0.261031		0.177332	0.236209		0.231579	0.148622	0.254585	0.140306		0.149341	0.155803	0.142621	0.17224
	0.302091	0.268074		0.245647	0.326351		0.202507	0.223395		0.207379	0.156997	0.250329	0.125825		0.111986	0.137201	0.115126	0.234003
	0.296782	0.236079		0.257492	0.286388		0.205114	0.202452		0.231237	0.122272	0.251593	0.0983415		0.106595	0.12817	0.123621	0.182706
	0.292437	0.275857		0.276005	0.232197		0.213278	0.225423		0.238874	0.129488	0.26347	0.123675		0.126499	0.124364	0.1503	0.135719
	0.276663	0.268835		0.287829	0.201003		0.22547	0.221285		0.240981	0.0903526	0.270633	0.11215		0.145713	0.0922934	0.178357	0.0988624
	0.263522	0.273954		0.285643	0.249278		0.226918	0.227017		0.249091	0.143501	0.270896	0.121107		0.160791	0.151503	0.202398	0.157684
	0.243061	0.295532		0.266472	0.287972		0.220045	0.255158		0.240586	0.184169	0.253147	0.141381		0.150689	0.201726	0.189688	0.207936
	0.25501	0.278191		0.279665	0.264294		0.235734	0.23631		0.25609	0.153743	0.264286	0.120659		0.171665	0.167657	0.21193	0.175002
	0.259519	0.277222		0.223195	0.293071		0.226315	0.268717		0.243861	0.187968	0.186169	0.152705		0.135078	0.194358	0.121853	0.213505
	0.258746	0.270872		0.214357	0.283992		0.23767	0.263643		0.240138	0.136269	0.176858	0.134218		0.119035	0.190144	0.114356	0.189358
	0.271001	0.265291		0.238979	0.281409		0.243825	0.261826		0.240296	0.121167	0.195792	0.12899		0.13768	0.176286	0.119724	0.17972
	0.302338	0.266105		0.254385	0.27629		0.257202	0.254318		0.257518	0.109492	0.201401	0.131438		0.139448	0.177451	0.129227	0.174017
	0.268526	0.255736		0.23366	0.266157		0.224943	0.235759		0.223126	0.09513	0.198004	0.120659		0.0983813	0.160192	0.0926259	0.161058
	0.279202	0.253106		0.254938	0.260618		0.235983	0.225311		0.230421	0.087516	0.220719	0.118293		0.108315	0.138843	0.0998321	0.148667
	0.296334	0.248729		0.234634	0.26573		0.202349	0.213997		0.288513	0.088859	0.253753	0.112494		0.205905	0.136141	0.153387	0.150325
	0.283383	0.254715		0.21401	0.277451		0.191236	0.225941		0.206404	0.0809994	0.25598	0.120525		0.172842	0.121383	0.146085	0.137679
	0.31483	0.240353		0.216016	0.296804		0.198671	0.206956		0.250803	0.166819	0.228709	0.0989967		0.106953	0.107698	0.136035	0.182147
	0.314199	0.243135		0.226997	0.316113		0.199743	0.212921		0.252173	0.168224	0.245958	0.100714		0.112449	0.127407	0.119874	0.202293
	0.301917	0.241192		0.259204	0.284605		0.19961	0.211045		0.265418	0.168194	0.248696	0.0782598		0.116996	0.116927	0.152188	0.159065
	0.292174	0.256886		0.279086	0.262314		0.214515	0.231138		0.266103	0.146578	0.265471	0.102088		0.134922	0.156222	0.179736	0.174267
	0.272002	0.273281		0.286248	0.268284		0.226655	0.236074		0.266498	0.151951	0.271475	0.108865		0.161601	0.162253	0.203147	0.182049
	0.257624	0.293301		0.286433	0.321468		0.230447	0.287473		0.268868	0.21997	0.270053	0.154221		0.182374	0.22191	0.216667	0.248694
	0.290199	0.26365		0.325749	0.283273		0.270422	0.251588		0.305814	0.172345	0.299231	0.112986		0.239928	0.168941	0.269155	0.198083
	0.245958	0.257153		0.263417	0.289311		0.237663	0.26285		0.251146	0.17963	0.233528	0.116151		0.185102	0.172196	0.176649	0.206712
	0.247827	0.265317		0.256702	0.288838		0.237478	0.270121		0.245852	0.16921	0.219229	0.109134		0.184233	0.1776	0.157524	0.20092
	0.272397	0.262876		0.27187	0.284349		0.254516	0.270646		0.262153	0.157198	0.227366	0.114747		0.208094	0.167508	0.170324	0.193933
	0.244167	0.280123		0.233502	0.294482		0.218808	0.273481		0.2372	0.159446	0.203218	0.14377		0.152848	0.196142	0.12485	0.20934
	0.248173	0.257075		0.225786	0.263165		0.220654	0.246049		0.229233	0.126273	0.197293	0.134444		0.136871	0.174972	0.110462	0.179093
	0.25406	0.260093		0.219361	0.26264		0.223287	0.239434		0.229559	0.119256	0.191157	0.134185		0.120564	0.180855	0.114221	0.177749
	0.259428	0.256077		0.235661	0.25676		0.228617	0.222423		0.231876	0.109313	0.202652	0.129916		0.136181	0.172375	0.119375	0.172703
	0.230834	0.256156		0.211175	0.252612		0.197298	0.213314		0.269771	0.101639	0.215145	0.117524		0.171371	0.149563	0.107884	0.166224
	0.259651	0.257582		0.223205	0.266153		0.206088	0.209613		0.286959	0.0882625	0.239796	0.117464		0.197392	0.128512	0.131055	0.15007
	0.29615	0.278023		0.235135	0.299863		0.216727	0.244868		0.270001	0.115494	0.277769	0.136335		0.22464	0.166343	0.164329	0.189603
	0.290699	0.234453		0.211276	0.287607		0.187312	0.203403		0.27532	0.176756	0.227893	0.0826939		0.0879796	0.096667	0.114448	0.14474
	0.268816	0.236017		0.197451	0.277524		0.186573	0.201108		0.268078	0.16694	0.217939	0.0816637		0.0859606	0.0957571	0.103297	0.143024
	0.264376	0.239796		0.205867	0.26768		0.186612	0.210072		0.242324	0.191211	0.231806	0.0811313		0.0851079	0.103102	0.108927	0.129229
	0.220914	0.221033		0.200848	0.251228		0.196845	0.194965		0.265813	0.105693	0.229509	0.0882401		0.166427	0.140784	0.119931	0.133533
	0.257571	0.22226		0.232396	0.254366		0.224127	0.194073		0.27927	0.0897853	0.259283	0.0996413		0.228627	0.131797	0.138909	0.12054
	0.253614	0.25907		0.226784	0.295611		0.204752	0.224314		0.237485	0.125138	0.246438	0.112418		0.213011	0.177063	0.145591	0.185363
	0.284242	0.239087		0.208095	0.270341		0.187544	0.20911		0.31531	0.177003	0.226934	0.0803234		0.0919484	0.0960258	0.132986	0.106506
	0.250724	0.264399		0.193158	0.285006		0.185953	0.230377		0.310607	0.259085	0.214647	0.0800215		0.0879576	0.138993	0.114149	0.13314
	0.254569	0.265995		0.209433	0.259406		0.19013	0.241434		0.345947	0.280786	0.238742	0.0671225		0.0895683	0.151759	0.127788	0.121525
	0.244526	0.198898		0.205167	0.240379		0.177543	0.183087		0.318665	0.215879	0.232422	0.134141		0.0967164	0.17551	0.11196	0.119742
	0.23495	0.200084		0.221731	0.241928		0.175936	0.190056		0.32725	0.225971	0.242824	0.132155		0.0985312	0.17557	0.129466	0.114807
	0.228498	0.198246		0.228762	0.22896		0.171407	0.191789		0.315663	0.191843	0.237426	0.108507		0.105006	0.157833	0.131685	0.120647
	0.227211	0.210322		0.22882	0.2361		0.172903	0.20095		0.307079	0.180019	0.234255	0.100475		0.115485	0.177421	0.133093	0.123466
	0.224357	0.236783		0.204838	0.265764		0.217346	0.218853		0.281712	0.166612	0.22972	0.113433		0.176049	0.197844	0.120546	0.161357
	0.246616	0.208642		0.226339	0.25989		0.23524	0.193653		0.311239	0.109014	0.234819	0.0940112		0.22506	0.136246	0.124041	0.131289
	0.23102	0.221728		0.207635	0.255756		0.215239	0.198771		0.259489	0.114807	0.231028	0.0878445		0.193393	0.144621	0.112575	0.147107
	0.228763	0.249121		0.225806	0.260464		0.174496	0.213839		0.303243	0.209131	0.23611	0.0853071		0.11796	0.109014	0.134829	0.111352
	0.238242	0.287447		0.249118	0.267837		0.17936	0.262404		0.340575	0.305216	0.247037	0.0878445		0.147482	0.169239	0.183333	0.126362
	0.235977	0.272405		0.246774	0.254716		0.183178	0.244002		0.320825	0.284524	0.246142	0.0702224		0.163579	0.166665	0.203627	0.128799
	0.222099	0.266336		0.220019	0.250151		0.177543	0.25944		0.291851	0.308991	0.22892	0.0635497		0.13729	0.16651	0.185477	0.132467
	0.245964	0.191369		0.211046	0.255053		0.242238	0.173006		0.302628	0.161082	0.255761	0.147173		0.196111	0.19616	0.130853	0.111714
	0.243983	0.196379		0.211961	0.243057		0.243482	0.176348		0.316085	0.183691	0.238558	0.145355		0.215168	0.180317	0.12506	0.117729
	0.221494	0.195333		0.206709	0.249226		0.215279	0.180685		0.261547	0.227016	0.225444	0.149742		0.181505	0.187423	0.103177	0.116987
	0.236585	0.200879		0.200287	0.231454		0.223261	0.185097		0.255891	0.212696	0.237012	0.137879		0.19976	0.153725	0.120733	0.118359
	0.219236	0.268501		0.225911	0.230443		0.176496	0.24368		0.275643	0.234347	0.231757	0.0863381		0.135836	0.14745	0.168353	0.0993774
	0.235898	0.270043		0.233555	0.236966		0.189287	0.27188		0.297177	0.298588	0.250566	0.0812457		0.150809	0.184497	0.207404	0.121197
	0.219677	0.265527		0.219806	0.237491		0.181756	0.272956		0.247801	0.308411	0.229104	0.069989		0.127994	0.170464	0.161271	0.12905
	0.244536	0.260632		0.229262	0.222187		0.193369	0.254359		0.254648	0.244476	0.241981	0.0647711		0.127218	0.142546	0.163789	0.111533
	0.250514	0.239728		0.247301	0.261406		0.196793	0.18205		0.247406	0.0934579	0.242903	0.163154		0.126169	0.138933	0.147002	0.151294
	0.231639	0.24114		0.256785	0.286161		0.184942	0.184596		0.220361	0.12272	0.224344	0.190051		0.12696	0.164104	0.116097	0.170195
	0.256843	0.228907		0.208511	0.263112		0.229773	0.174699		0.279898	0.109223	0.294945	0.162521		0.126379	0.17975	0.11717	0.142725
	0.253822	0.221688		0.201111	0.260303		0.236557	0.172521		0.289356	0.119435	0.269211	0.162163		0.183633	0.198919	0.125749	0.136813
	0.24361	0.217646		0.191657	0.27041		0.238723	0.177797		0.284616	0.165597	0.248486	0.166791		0.195059	0.226359	0.125942	0.138276
	0.235461	0.202504		0.196944	0.242164		0.232051	0.171534		0.280633	0.183559	0.241793	0.148928		0.192872	0.173181	0.118335	0.12274
	0.245448	0.259151		0.232541	0.215257		0.182651	0.252159		0.240405	0.232353	0.215226	0.0817384		0.120879	0.159871	0.114696	0.0968394
	0.250224	0.263151		0.268473	0.223751		0.192421	0.254896		0.238005	0.251351	0.229631	0.0769759		0.131835	0.15643	0.128357	0.099161
	0.246247	0.285609		0.275531	0.22917		0.188972	0.274899		0.225654	0.267803	0.21728	0.0878146		0.136721	0.161745	0.108543	0.112388
	0.249618	0.269439		0.284484	0.210847		0.186048	0.226335		0.230579	0.161566	0.234713	0.0823803		0.164658	0.118778	0.105273	0.0916664
	0.264813	0.26369		0.290831	0.211346		0.201796	0.210374		0.242692	0.115046	0.274056	0.0888896		0.194604	0.1194	0.102428	0.0954703
	0.266249	0.272379		0.257445	0.223552		0.207326	0.20599		0.238152	0.0992505	0.285464	0.112418		0.181481	0.12045	0.100246	0.0934281
	0.261154	0.256653		0.219756	0.224613		0.211471	0.192758		0.252122	0.0857544	0.290049	0.108089		0.185413	0.11501	0.103661	0.100136
	0.260283	0.247902		0.215411	0.22308		0.226576	0.185947		0.267736	0.0856947	0.306763	0.12675		0.196283	0.11823	0.107794	0.100923
	0.273556	0.24303		0.205088	0.259883		0.246405	0.186434		0.306868	0.111134	0.320719	0.160879		0.206295	0.119316	0.136571	0.14374
	0.249095	0.234957		0.193661	0.248517		0.236548	0.181849		0.28711	0.0833955	0.276828	0.166854		0.184987	0.125807	0.127008	0.13735
	0.271495	0.267251		0.280725	0.217483		0.198399	0.243057		0.254161	0.220843	0.26343	0.0959288		0.185109	0.150048	0.100077	0.0954781
	0.276637	0.267265		0.265524	0.215504		0.20572	0.229669		0.261547	0.200382	0.289145	0.0856349		0.204107	0.131229	0.098741	0.0941111
	0.267946	0.271094		0.225786	0.206935		0.209828	0.223736		0.257202	0.179511	0.289488	0.0966528		0.184592	0.122182	0.0999	0.0879042
	0.273389	0.266554		0.212639	0.209802		0.212856	0.207277		0.278806	0.123287	0.286933	0.0994297		0.193476	0.115468	0.118989	0.0876952
	0.275715	0.265202		0.203415	0.215026		0.238123	0.204825		0.290205	0.104327	0.308369	0.114013		0.195991	0.112502	0.132322	0.0882028
	0.234154	0.25126		0.216378	0.175704		0.229591	0.171044		0.275267	0.140695	0.206661	0.098422		0.179242	0.123018	0.130321	0.125287
	0.23893	0.251442		0.213768	0.175802		0.23115	0.174956		0.283022	0.133648	0.193922	0.107646		0.177909	0.12395	0.11226	0.123765
	0.239927	0.243004		0.200637	0.193968		0.219124	0.174857		0.279744	0.161775	0.207932	0.113105		0.160252	0.110418	0.128088	0.165627
	0.244035	0.239119		0.197082	0.201003		0.217149	0.181577		0.274214	0.17037	0.218255	0.127139		0.13708	0.107133	0.134353	0.195784
	0.2468	0.238673		0.191157	0.207686		0.213515	0.189022		0.261442	0.167155	0.232317	0.142146		0.117536	0.120952	0.133971	0.204664
	0.249771	0.22854		0.191652	0.205912		0.21294	0.191421		0.255175	0.158072	0.2462	0.142158		0.108159	0.1289	0.127086	0.189693
	0.255723	0.230437		0.192547	0.210363		0.207405	0.194335		0.241481	0.146099	0.251909	0.144017		0.0892986	0.14156	0.116607	0.156609
	0.256307	0.234525		0.192521	0.214916		0.211381	0.204988		0.24679	0.152274	0.270148	0.145484		0.0935312	0.153958	0.122806	0.142181
	0.234676	0.235134		0.242899	0.189159		0.224239	0.17462		0.260415	0.0968063	0.209634	0.0928402		0.176165	0.171149	0.118952	0.094098
	0.268737	0.234357		0.260231	0.18299		0.27719	0.174053		0.316585	0.0967287	0.243403	0.0984608		0.233153	0.179227	0.186001	0.0814249
	0.231501	0.240012		0.209828	0.172836		0.225602	0.171339		0.272318	0.0960258	0.204877	0.092592		0.164688	0.160222	0.133004	0.0843212
	0.241086	0.261852		0.204903	0.181262		0.219914	0.182995		0.270264	0.13523	0.213936	0.11212		0.155396	0.167538	0.136031	0.104476
	0.242245	0.282302		0.199426	0.190817		0.218255	0.184491		0.265418	0.175958	0.227735	0.128512		0.136781	0.171658	0.134442	0.13741
	0.242034	0.241875		0.190867	0.191185		0.214302	0.173439		0.249723	0.155266	0.236162	0.114777		0.113249	0.125347	0.125959	0.133349
	0.246642	0.237623		0.187128	0.19969		0.211439	0.177692		0.240059	0.163298	0.251751	0.13114		0.10057	0.116957	0.118495	0.172285
	0.252783	0.23295		0.191868	0.20179		0.207221	0.18184		0.230737	0.162342	0.2621	0.138963		0.0905576	0.113941	0.11283	0.195844
	0.258835	0.228382		0.19487	0.20494		0.21225	0.18877		0.241428	0.154698	0.287012	0.14798		0.0959832	0.119017	0.11265	0.194649
	0.252278	0.222581		0.19408	0.205177		0.207352	0.193968		0.221336	0.1438	0.282219	0.149592		0.0984712	0.136932	0.0958633	0.170912
	0.243077	0.230788		0.189761	0.211856		0.190446	0.203205		0.204061	0.120719	0.256386	0.142316		0.0899281	0.148022	0.0781175	0.146365
	0.247179	0.244474		0.196725	0.225049		0.194735	0.218565		0.196529	0.151145	0.257725	0.139948		0.0863309	0.159058	0.0821218	0.130393
	0.252574	0.235065		0.19907	0.209482		0.196009	0.206798		0.211921	0.120159	0.255306	0.115441		0.110716	0.120704	0.0834982	0.0970559
	0.222052	0.246781		0.243472	0.253599		0.242287	0.179157		0.242561	0.109164	0.20909	0.0965334		0.150845	0.135927	0.137794	0.141769
	0.228103	0.230456		0.243798	0.217515		0.243193	0.172652		0.252805	0.102745	0.212435	0.0919351		0.16253	0.138843	0.139119	0.109761
	0.236083	0.243844		0.239058	0.207776		0.249809	0.178611		0.269987	0.10149	0.223278	0.109671		0.177278	0.19244	0.153222	0.0930101
	0.254614	0.231953		0.19886	0.186539		0.210061	0.172599		0.218423	0.099517	0.288554	0.0948016		0.0986411	0.17124	0.0896083	0.0747066
	0.246884	0.239606		0.196834	0.179425		0.203707	0.171786		0.210701	0.0978472	0.277127	0.0919351		0.105339	0.162505	0.0884859	0.0696605
	0.233555	0.241726		0.191947	0.188976		0.192158	0.175121		0.196187	0.119313	0.270961	0.0995312		0.10009	0.156391	0.0722722	0.0811427
	0.283378	0.245165		0.219519	0.235864		0.215332	0.230623		0.226076	0.133648	0.277822	0.150886		0.149131	0.166463	0.0977518	0.135549
	0.256413	0.235523		0.207313	0.231795		0.197395	0.226519		0.205381	0.118121	0.235999	0.130244		0.136172	0.141471	0.0786576	0.110179
	0.248591	0.226906		0.203297	0.219529		0.190979	0.217666		0.199426	0.112866	0.220328	0.108492		0.131909	0.11203	0.0705561	0.0909573
	0.223044	0.256865		0.23445	0.340421		0.238716	0.210506		0.226102	0.125347	0.215446	0.101221		0.150139	0.0987131	0.154176	0.151503
	0.222097	0.248963		0.228551	0.316402		0.240828	0.193679		0.233318	0.113493	0.209643	0.104038		0.135971	0.100982	0.140848	0.141053
	0.236965	0.238095		0.207369	0.290387		0.192342	0.182785		0.206674	0.104386	0.232073	0.101453		0.119147	0.104386	0.0693046	0.132752
	0.26684	0.236494		0.216061	0.268809		0.20849	0.179635		0.214672	0.0995193	0.253714	0.0969614		0.149593	0.115762	0.0846174	0.119554
	0.295913	0.239618		0.243877	0.243975		0.218518	0.177613		0.225286	0.104177	0.25557	0.0962945		0.193435	0.139381	0.101439	0.0907109
	0.235925	0.239657		0.216359	0.244051		0.20347	0.239213		0.217592	0.112513	0.233116	0.15495		0.170406	0.158159	0.09539	0.129104
	0.263211	0.249173		0.238797	0.251903		0.196302	0.246706		0.214054	0.111791	0.227325	0.140844		0.165822	0.144098	0.097379	0.12042
	0.22518	0.287818		0.235898	0.323828		0.237083	0.276307		0.223495	0.138412	0.219071	0.126347		0.132494	0.10487	0.150869	0.165604
	0.254381	0.272248		0.225067	0.331942		0.198712	0.249698		0.202634	0.131379	0.216029	0.108805		0.165067	0.111742	0.0863965	0.137828
	0.232844	0.252953		0.23541	0.323174		0.19889	0.21762		0.206746	0.118509	0.210038	0.100355		0.132704	0.100013	0.0722122	0.12054
	0.284352	0.257022		0.264786	0.332782		0.204192	0.207881		0.224048	0.126213	0.251883	0.107103		0.198741	0.101669	0.115438	0.126989
	0.27302	0.228038		0.240558	0.239607		0.197247	0.232978		0.228473	0.0886773	0.231495	0.103013		0.173459	0.127747	0.133129	0.0960557
	0.225358	0.286935		0.246355	0.235254		0.247772	0.258728		0.221669	0.130341	0.228969	0.155542		0.145902	0.107118	0.16949	0.159991
	0.229078	0.29819		0.245931	0.2235		0.243482	0.275717		0.211592	0.136496	0.232712	0.162473		0.143135	0.11578	0.178957	0.176503
	0.229461	0.323726		0.241944	0.300651		0.245915	0.318055		0.205414	0.157266	0.220735	0.163357		0.140026	0.122779	0.187821	0.193933
	0.238426	0.289777		0.240062	0.315705		0.191196	0.277997		0.203297	0.132237	0.230736	0.131483		0.170644	0.10791	0.0961331	0.154885
	0.281772	0.207664		0.233871	0.234796		0.196661	0.215659		0.240744	0.0827508	0.231158	0.104317		0.174101	0.118666	0.157794	0.14056
	0.258282	0.213183		0.201954	0.24576		0.184521	0.224104		0.229288	0.0875758	0.204956	0.12269		0.118915	0.131468	0.144095	0.152817
	0.278102	0.220251		0.207663	0.23274		0.196689	0.224202		0.251931	0.0847964	0.210127	0.110806		0.126425	0.116837	0.172182	0.117046
	0.226544	0.271532		0.243486	0.193298		0.229125	0.217876		0.210999	0.122511	0.23078	0.154183		0.138078	0.112239	0.163058	0.147861
	0.223758	0.319289		0.240691	0.215152		0.235424	0.260855		0.205377	0.149921	0.229947	0.208175		0.127968	0.139172	0.176499	0.200352
	0.199795	0.30708		0.233245	0.231589		0.223288	0.275347		0.19655	0.132421	0.210275	0.166469		0.120874	0.117466	0.144694	0.17767
	0.20368	0.323445		0.225891	0.235295		0.218597	0.28231		0.189156	0.142167	0.21304	0.163696		0.111691	0.11834	0.150839	0.180019
	0.201375	0.253117		0.225681	0.228481		0.216517	0.202328		0.190517	0.0941522	0.216543	0.177839		0.122242	0.133805	0.147212	0.102789
	0.20435	0.260855		0.228972	0.225994		0.215806	0.213637		0.188287	0.10419	0.222468	0.16903		0.132764	0.129259	0.148441	0.095339
	0.212145	0.251956		0.223916	0.248648		0.214068	0.216701		0.189979	0.104506	0.231474	0.173629		0.13789	0.149264	0.149251	0.110388
	0.23553	0.247336		0.235661	0.255552		0.225944	0.221478		0.197477	0.110866	0.268763	0.145203		0.159952	0.149234	0.161331	0.12481
	0.23495	0.237544		0.205535	0.254817		0.209275	0.227017		0.19206	0.110686	0.268684	0.12905		0.130665	0.145024	0.123351	0.142904
	0.237031	0.228225		0.187602	0.251588		0.211262	0.225626		0.197617	0.108119	0.281719	0.121913		0.120713	0.137888	0.108693	0.167657
	0.249213	0.221242		0.189425	0.245734		0.205582	0.220586		0.195997	0.10564	0.287023	0.117285		0.118645	0.125586	0.107546	0.190021
	0.263638	0.238016		0.213883	0.27041		0.184089	0.241062		0.226892	0.132633	0.210544	0.152369		0.137056	0.16073	0.147098	0.242722
	0.270864	0.208668		0.205362	0.231349		0.187764	0.210506		0.236628	0.0907408	0.206544	0.111522		0.124979	0.12048	0.144125	0.168284
	0.272634	0.209434		0.19753	0.229642		0.188655	0.216624		0.242666	0.0799021	0.195924	0.10573		0.118076	0.111134	0.173831	0.143322
	0.286368	0.212002		0.199321	0.244789		0.197767	0.219037		0.254806	0.0914873	0.19961	0.132672		0.123087	0.132682	0.171028	0.166234
	0.208869	0.272963		0.234371	0.188914		0.223916	0.200635		0.195976	0.14729	0.223511	0.148386		0.133405	0.135199	0.145048	0.138919
	0.208248	0.306636		0.233581	0.192576		0.221388	0.2172		0.194159	0.142187	0.226128	0.19668		0.140078	0.14792	0.150763	0.182766
	0.216596	0.306041		0.240322	0.194073		0.220282	0.225941		0.194897	0.134086	0.23258	0.200163		0.145414	0.142018	0.142446	0.189464
	0.218939	0.242721		0.233239	0.199433		0.212751	0.188087		0.186364	0.0913977	0.239032	0.10874		0.134412	0.110979	0.138219	0.120904
	0.228156	0.232688		0.230463	0.19898		0.210902	0.180317		0.18677	0.0787077	0.260694	0.10779		0.136882	0.0983249	0.137896	0.09513
	0.230895	0.237972		0.217833	0.19444		0.205088	0.18058		0.189916	0.0808675	0.272739	0.117255		0.130306	0.0912783	0.127458	0.0802902
	0.243904	0.245577		0.208643	0.218985		0.204403	0.195621		0.190683	0.0897555	0.293938	0.161267		0.126529	0.114389	0.12527	0.0910095
	0.312345	0.249743		0.225154	0.219562		0.233844	0.201114		0.230763	0.0940962	0.367436	0.164641		0.157584	0.109731	0.155665	0.0792153
	0.280508	0.251824		0.193316	0.243057		0.195002	0.208511		0.215595	0.104595	0.287934	0.164492		0.106685	0.130065	0.104916	0.0909199
	0.297232	0.250958		0.198835	0.254528		0.194293	0.222633		0.216253	0.120152	0.251198	0.148637		0.116844	0.135798	0.116521	0.101132
	0.30692	0.243844		0.192349	0.258046		0.185535	0.228697		0.228498	0.126303	0.253331	0.138127		0.124105	0.137679	0.106737	0.121674
	0.289189	0.231979		0.206799	0.248149		0.197389	0.227962		0.259054	0.122988	0.201761	0.128333		0.130995	0.131528	0.184772	0.145263
	0.298309	0.222904		0.211171	0.245819		0.211171	0.221006		0.280271	0.114777	0.208537	0.121137		0.132074	0.124153	0.181655	0.171688
	0.281133	0.219709		0.211836	0.245928		0.210519	0.223232		0.277341	0.118115	0.205634	0.131068		0.116734	0.131815	0.134607	0.194733
	0.286955	0.252148		0.224871	0.188906		0.214356	0.190364		0.217222	0.154159	0.328886	0.116362		0.132491	0.141262	0.151748	0.116513
	0.274714	0.266709		0.209248	0.180763		0.199689	0.19024		0.20809	0.149712	0.299679	0.136037		0.110552	0.140157	0.132944	0.121197
	0.279349	0.269865		0.194475	0.176516		0.189182	0.191403		0.218176	0.12711	0.269737	0.124362		0.102788	0.132067	0.114149	0.136736
	0.352004	0.227127		0.229578	0.184007		0.2147	0.181879		0.274188	0.0990863	0.319324	0.0836861		0.151829	0.102824	0.17518	0.128111
	0.261179	0.237339		0.212584	0.193441		0.179965	0.186205		0.223047	0.101881	0.239559	0.0938385		0.0985312	0.109756	0.142783	0.135286
	0.259395	0.243792		0.208748	0.199821		0.183422	0.189977		0.235964	0.0999672	0.247538	0.107223		0.10616	0.111552	0.133798	0.125586
	0.307845	0.239065		0.22623	0.196287		0.211279	0.184932		0.287489	0.0794243	0.210123	0.105924		0.151532	0.101648	0.186354	0.0858141
	0.334676	0.232478		0.248617	0.197328		0.235556	0.180448		0.33228	0.0816561	0.227972	0.110716		0.169095	0.0886208	0.180246	0.0809173
	0.277769	0.239355		0.225424	0.208589		0.20784	0.183835		0.281357	0.0801708	0.203534	0.139411		0.125045	0.0961452	0.112365	0.0765579
	0.288553	0.244296		0.212408	0.20792		0.191447	0.187942		0.233239	0.152698	0.266445	0.107921		0.113677	0.146514	0.151888	0.108731
	0.286871	0.237544		0.22019	0.187037		0.193072	0.180921		0.240341	0.153444	0.240349	0.102445		0.11867	0.143889	0.157654	0.107432
	0.280587	0.234046		0.232949	0.172204		0.195581	0.176033		0.251988	0.13092	0.281903	0.100322		0.126259	0.138627	0.181924	0.0966483
	0.208458	0.233265		0.22479	0.187497		0.187315	0.186545		0.242388	0.114068	0.268081	0.0882252		0.0725719	0.112836	0.165976	0.136484
	0.269416	0.260277		0.22438	0.207119		0.197137	0.196094		0.277372	0.132035	0.193569	0.109373		0.138831	0.135589	0.149246	0.15649
	0.314873	0.220087		0.261547	0.18625		0.219677	0.172888		0.32143	0.0824401	0.221309	0.0778119		0.173681	0.0858141	0.139658	0.122646
	0.284446	0.234197		0.256038	0.19505		0.204019	0.18138		0.290278	0.0903004	0.222639	0.0964289		0.156686	0.0973023	0.113922	0.121385
	0.202955	0.216504		0.229235	0.225626		0.185931	0.187158		0.23169	0.11309	0.2632	0.102168		0.0715228	0.145065	0.160278	0.128321
	0.225944	0.244395		0.233605	0.21825		0.18931	0.183441		0.239595	0.144964	0.256254	0.111612		0.091217	0.157326	0.153417	0.129288
	0.228393	0.239195		0.23047	0.194451		0.186056	0.181468		0.228229	0.134456	0.264376	0.107962		0.0942101	0.16007	0.164379	0.11667
	0.292087	0.235975		0.257709	0.188114		0.200931	0.200658		0.255701	0.137893	0.21463	0.0915843		0.187046	0.110694	0.114628	0.155221
	0.26713	0.260828		0.25083	0.203628		0.188076	0.202788		0.271317	0.145472	0.216701	0.10567		0.161121	0.143382	0.120431	0.163268
	0.259441	0.252489		0.260936	0.202622		0.187249	0.195464		0.265966	0.1269	0.232143	0.100753		0.167812	0.131956	0.11298	0.143969
	0.231585	0.212973		0.236913	0.222371		0.193391	0.188125		0.23428	0.117284	0.266121	0.0928608		0.101942	0.131468	0.165969	0.140563
	0.231369	0.243555		0.24106	0.211109		0.194133	0.183047		0.229999	0.110657	0.279586	0.104058		0.0980815	0.172972	0.180216	0.126989
	0.227012	0.246713		0.245803	0.189251		0.201393	0.185286		0.227185	0.123775	0.277608	0.107518		0.0992035	0.161456	0.177875	0.126267
	0.276726	0.238837		0.250232	0.189295		0.189405	0.195608		0.274863	0.128221	0.207797	0.0915321		0.189011	0.101035	0.142774	0.155786
	0.260731	0.263532		0.254888	0.208012		0.181993	0.212159		0.258572	0.151772	0.207879	0.11197		0.177188	0.128333	0.126769	0.163059
	0.235398	0.231355		0.262863	0.191054		0.179748	0.189341		0.235424	0.113598	0.217544	0.0863963		0.156055	0.106924	0.126531	0.122048
	0.233424	0.245793		0.248705	0.269353		0.205168	0.206896		0.230358	0.0797826	0.275479	0.148652		0.109297	0.172516	0.176618	0.158378
	0.224443	0.27545		0.250303	0.281488		0.207642	0.210269		0.224259	0.0990117	0.277479	0.177899		0.0979616	0.226897	0.169934	0.190439
	0.212834	0.236612		0.252907	0.214824		0.205554	0.181662		0.219803	0.0842391	0.273941	0.118868		0.0947962	0.189648	0.160322	0.13049
	0.256589	0.238036		0.258418	0.201464		0.179019	0.19593		0.251444	0.127967	0.217208	0.108184		0.187549	0.0931668	0.136133	0.137328
	0.24472	0.266682		0.269184	0.209639		0.174172	0.208721		0.239269	0.15219	0.229947	0.107462		0.190048	0.117226	0.131655	0.163178
	0.236999	0.258125		0.286179	0.208319		0.174535	0.205248		0.237503	0.127176	0.248232	0.105833		0.189953	0.117678	0.133958	0.135148
	0.221775	0.275608		0.245747	0.287709		0.208169	0.223159		0.217891	0.0771252	0.252699	0.20501		0.0952638	0.200561	0.136481	0.183452
	0.210934	0.252289		0.266761	0.245938		0.213436	0.197298		0.215885	0.0654492	0.283299	0.185523		0.101409	0.176083	0.153987	0.156461
	0.206847	0.236351		0.266487	0.200438		0.211931	0.204138		0.215889	0.134779	0.269862	0.112362		0.101718	0.0893225	0.136796	0.135826
	0.231448	0.222633		0.274451	0.195954		0.175111	0.200644		0.2236	0.118569	0.236741	0.104016		0.170624	0.0832462	0.142922	0.123018
	0.231788	0.240478		0.292671	0.198236		0.168905	0.195725		0.230015	0.129777	0.255761	0.0996417		0.170882	0.095878	0.138141	0.136271
	0.22632	0.262089		0.248927	0.242558		0.214772	0.203234		0.207833	0.05285	0.244536	0.193216		0.0998651	0.150488	0.121613	0.145591
	0.241349	0.247099		0.295439	0.233081		0.245615	0.191736		0.229078	0.0492073	0.285722	0.204712		0.128387	0.16482	0.144664	0.144487
	0.212709	0.240305		0.265043	0.202079		0.217717	0.203129		0.21485	0.125019	0.269266	0.113911		0.106002	0.079275	0.106835	0.133664
	0.255596	0.226662		0.299626	0.192498		0.175041	0.191999		0.238821	0.125475	0.264286	0.0993998		0.188279	0.081186	0.151409	0.122398
	0.223706	0.232996		0.283299	0.199242		0.172597	0.193911		0.215753	0.12487	0.253252	0.104894		0.154227	0.0905062	0.1369	0.127285
	0.22913	0.29297		0.261116	0.263433		0.226689	0.222849		0.209788	0.0817235	0.248869	0.168182		0.104439	0.0946224	0.102723	0.18737
	0.216253	0.302147		0.26002	0.270725		0.219677	0.223132		0.208511	0.0671225	0.255438	0.212087		0.106145	0.169717	0.103327	0.190081
	0.276189	0.276421		0.296887	0.251221		0.175041	0.207487		0.237241	0.0537458	0.293227	0.237497		0.166217	0.181332	0.148141	0.170374
	0.266709	0.238883		0.324485	0.217252		0.182072	0.218092		0.236504	0.137529	0.325512	0.14174		0.171763	0.091338	0.182194	0.124153
	0.231961	0.227647		0.303198	0.206935		0.177891	0.205045		0.199801	0.127168	0.282522	0.118898		0.11567	0.0861127	0.174811	0.119614
	0.235068	0.254765		0.245616	0.25736		0.224174	0.213264		0.205402	0.0747066	0.221489	0.14866		0.0895749	0.0932788	0.0824877	0.191789
	0.235029	0.27251		0.254148	0.254843		0.227076	0.207303		0.206325	0.0685259	0.237505	0.161775		0.0982014	0.127587	0.0871103	0.177003
	0.225312	0.269701		0.254411	0.247362		0.219966	0.203234		0.217641	0.0581649	0.244325	0.185184		0.0985612	0.15434	0.0944544	0.170195
	0.281377	0.244185		0.258861	0.223999		0.174172	0.21867		0.225628	0.130781	0.293543	0.148816		0.144125	0.0871279	0.143885	0.114508
	0.268973	0.276028		0.266024	0.250381		0.179803	0.238857		0.210828	0.174763	0.314004	0.197635		0.129646	0.124093	0.154167	0.156042
	0.235609	0.252153		0.281271	0.228402		0.175358	0.220146		0.189735	0.146166	0.284142	0.165671		0.101229	0.108753	0.164993	0.143333
	0.232589	0.253084		0.236558	0.261259		0.216543	0.211605		0.201445	0.101833	0.215414	0.134663		0.0817176	0.0899943	0.0755081	0.202116
	0.232185	0.264399		0.244062	0.27209		0.220967	0.212658		0.205193	0.096832	0.226629	0.147293		0.0858813	0.109164	0.079946	0.203667
	0.242731	0.26243		0.2598	0.263821		0.230993	0.20326		0.215639	0.0775134	0.247762	0.15213		0.104804	0.13314	0.0958408	0.185632
	0.27898	0.246658		0.217017	0.222738		0.172723	0.219211		0.218044	0.127303	0.268078	0.149477		0.146052	0.0870646	0.140198	0.107993
	0.320324	0.277262		0.251225	0.249383		0.192895	0.237964		0.219677	0.150966	0.354795	0.178317		0.158753	0.10985	0.194934	0.139172
	0.25578	0.286581		0.251019	0.251326		0.179277	0.24282		0.183705	0.16906	0.302812	0.200173		0.0985012	0.128602	0.173751	0.150608
	0.256551	0.243183		0.249934	0.266798		0.228472	0.201738		0.216326	0.11842	0.227142	0.121561		0.0966577	0.0889433	0.0867731	0.200624
	0.271107	0.264714		0.268157	0.3001		0.239322	0.212632		0.226102	0.121615	0.252726	0.131856		0.105635	0.120032	0.0955935	0.21149
	0.243403	0.286796		0.245747	0.246758		0.221711	0.235817		0.210401	0.14781	0.236083	0.168742		0.0914493	0.114223	0.0839104	0.142255
	0.280824	0.2959		0.20119	0.249383		0.176858	0.238279		0.211144	0.153832	0.262811	0.173868		0.138159	0.128124	0.143135	0.152519
	0.269132	0.277221		0.200479	0.232809		0.17699	0.225485		0.188418	0.128705	0.279138	0.138254		0.128028	0.115953	0.144754	0.134178
	0.292411	0.231926		0.261521	0.265764		0.214594	0.204467		0.205851	0.133021	0.262522	0.119368		0.105606	0.0754232	0.0985012	0.195893
	0.290752	0.25163		0.275926	0.297963		0.217991	0.208301		0.209327	0.162354	0.267683	0.116999		0.118225	0.102428	0.118615	0.201797
	0.276847	0.279737		0.279797	0.239437		0.221573	0.226068		0.213093	0.138494	0.271107	0.125386		0.127998	0.119679	0.141097	0.137644
	0.269764	0.282118		0.279296	0.243345		0.222863	0.228592		0.221573	0.13105	0.268052	0.114538		0.140198	0.119973	0.168855	0.145233
	0.258782	0.273938		0.276584	0.224524		0.226813	0.224615		0.232264	0.109731	0.263101	0.0880236		0.14946	0.11406	0.192836	0.128602
	0.237294	0.260566		0.256096	0.238568		0.219334	0.228725		0.242696	0.125407	0.246748	0.0909797		0.133513	0.132006	0.184353	0.14801
	0.249486	0.265374		0.270343	0.246417		0.233133	0.220843		0.247801	0.130728	0.258019	0.0908662		0.16253	0.139685	0.204526	0.155528
	0.244855	0.25566		0.26006	0.280762		0.230289	0.232802		0.243829	0.153474	0.231422	0.0948595		0.162049	0.154907	0.197476	0.175269
	0.251291	0.26201		0.253371	0.28364		0.227812	0.241692		0.236715	0.142337	0.236604	0.0929503		0.176358	0.157535	0.175528	0.178944
	0.284942	0.320287		0.250255	0.337035		0.23791	0.307503		0.24096	0.169777	0.217512	0.149055		0.136091	0.22615	0.112494	0.238721
	0.272845	0.273219		0.239506	0.290544		0.223047	0.268336		0.225681	0.112568	0.210565	0.127825		0.109053	0.185602	0.0931355	0.183781
	0.272739	0.263375		0.243061	0.27818		0.216148	0.255605		0.232011	0.097668	0.221415	0.124481		0.101139	0.169986	0.0979043	0.163745
	0.306526	0.260561		0.288118	0.276285		0.251462	0.245992		0.249249	0.0930937	0.267209	0.123824		0.132554	0.159207	0.113489	0.15898
	0.280002	0.250276		0.26635	0.269649		0.234104	0.2382		0.231262	0.0822012	0.254159	0.117793		0.115252	0.136305	0.0988774	0.140874
	0.266419	0.245644		0.195028	0.268779		0.182915	0.226099		0.204772	0.0786814	0.248933	0.115431		0.146163	0.125457	0.14701	0.13506
	0.259964	0.246464		0.196645	0.275433		0.178831	0.238128		0.188833	0.0853351	0.260258	0.117841		0.136998	0.126892	0.142252	0.142389
	0.342787	0.251089		0.266208	0.302672		0.221862	0.209324		0.253437	0.217193	0.282641	0.120331		0.128327	0.0864113	0.12524	0.203697
	0.248749	0.242348		0.270909	0.294928		0.23524	0.202998		0.251119	0.182945	0.254734	0.104088		0.172594	0.0930698	0.198786	0.186677
	0.249793	0.281081		0.27042	0.24666		0.237816	0.228441		0.253595	0.124884	0.230263	0.0982428		0.17964	0.122958	0.190758	0.148465
	0.234792	0.277076		0.249012	0.229432		0.22547	0.226782		0.232949	0.123742	0.229236	0.0758711		0.164928	0.127114	0.157074	0.129169
	0.250303	0.266322		0.256597	0.242269		0.230289	0.217935		0.23603	0.125092	0.232817	0.0766773		0.175	0.123735	0.154077	0.147025
	0.251435	0.260763		0.249618	0.244474		0.229051	0.218197		0.23208	0.122839	0.230236	0.0774238		0.174071	0.130304	0.144454	0.153683
	0.248644	0.262074		0.237452	0.264425		0.216991	0.225416		0.227208	0.143203	0.220941	0.0919053		0.160402	0.147144	0.123891	0.172136
	0.251725	0.259122		0.232923	0.281068		0.213962	0.240064		0.232976	0.167687	0.223126	0.110537		0.15033	0.16709	0.111841	0.193574
	0.300047	0.254476		0.269948	0.292776		0.24709	0.245419		0.254227	0.178705	0.2468	0.114598		0.167446	0.170703	0.129197	0.201039
	0.27848	0.258492		0.248459	0.293012		0.218386	0.244264		0.227076	0.179511	0.233002	0.107701		0.126829	0.172852	0.102701	0.202204
	0.279454	0.29716		0.249328	0.335302		0.213462	0.280937		0.227919	0.211878	0.236688	0.126392		0.114688	0.209907	0.0972169	0.244155
	0.293917	0.270043		0.26387	0.291516		0.22221	0.263585		0.235672	0.149801	0.252299	0.100714		0.123028	0.167239	0.0968945	0.193455
	0.248538	0.28084		0.20626	0.298275		0.179597	0.275772		0.192921	0.152798	0.253658	0.120283		0.147632	0.17717	0.141502	0.204961
	0.24639	0.241802		0.197314	0.275576		0.179163	0.23441		0.179115	0.0868592	0.240143	0.11237		0.131543	0.124965	0.147496	0.1399
	0.27661	0.23904		0.206694	0.293196		0.186917	0.204205		0.228788	0.228031	0.224601	0.10988		0.0834832	0.0861724	0.0903477	0.16076
	0.266287	0.228356		0.203165	0.281173		0.188898	0.202552		0.232896	0.19032	0.227708	0.0897555		0.0901971	0.0901436	0.0859412	0.139799
	0.281482	0.226939		0.226128	0.265659		0.194528	0.199835		0.28854	0.177227	0.259994	0.080544		0.102458	0.0929503	0.113459	0.123018
	0.245536	0.214272		0.212771	0.253517		0.178477	0.204136		0.250481	0.123296	0.252187	0.114579		0.100556	0.155764	0.0903627	0.128922
	0.250454	0.213236		0.219378	0.242952		0.212015	0.202552		0.234046	0.0990714	0.24588	0.0981159		0.203874	0.137201	0.13488	0.126422
	0.257913	0.208143		0.22023	0.251206		0.200374	0.1978		0.212145	0.0767072	0.249829	0.0916291		0.194904	0.113493	0.144245	0.1183
	0.24937	0.21909		0.193211	0.277682		0.178728	0.206332		0.181071	0.0956961	0.245014	0.109784		0.1494	0.136784	0.132164	0.121346
	0.254826	0.231798		0.219288	0.277053		0.1872	0.202725		0.31696	0.207599	0.248769	0.10354		0.0963954	0.0854721	0.119672	0.128303
	0.255412	0.23904		0.236425	0.27734		0.186601	0.207802		0.314689	0.214147	0.263917	0.0988325		0.108993	0.0930698	0.12548	0.125944
	0.232975	0.227516		0.229209	0.265712		0.173013	0.208166		0.295334	0.19493	0.240217	0.0799021		0.10045	0.0983	0.120863	0.102744
	0.216859	0.199296		0.218044	0.281777		0.16643	0.200924		0.280771	0.272999	0.223021	0.166463		0.115415	0.240423	0.116817	0.133439
	0.223694	0.19003		0.222372	0.242217		0.172821	0.193527		0.295141	0.199576	0.227682	0.121943		0.108687	0.178317	0.151899	0.11709
	0.245761	0.20398		0.216504	0.244364		0.222468	0.196472		0.248274	0.181834	0.243537	0.116939		0.208373	0.177391	0.131118	0.119131
	0.270606	0.221583		0.233765	0.26369		0.23632	0.208248		0.229262	0.166224	0.257624	0.125198		0.238909	0.20086	0.163249	0.138216
	0.246774	0.221381		0.20809	0.241831		0.193632	0.199685		0.189577	0.123005	0.247297	0.0999925		0.170144	0.155278	0.13759	0.13769
	0.22054	0.231244		0.218933	0.260867		0.169767	0.211734		0.293473	0.173091	0.222942	0.100311		0.12697	0.100762	0.152602	0.105922
	0.226694	0.255657		0.226837	0.256707		0.17478	0.215861		0.305894	0.201756	0.229833	0.094294		0.138511	0.108596	0.178176	0.0992505
	0.233408	0.26129		0.220151	0.249294		0.179215	0.231181		0.283431	0.216822	0.235026	0.0894569		0.147651	0.129109	0.201839	0.10011
	0.22784	0.192839		0.198233	0.257705		0.223166	0.176094		0.255537	0.140665	0.233192	0.138127		0.198885	0.199128	0.111189	0.11424
	0.248064	0.194212		0.205562	0.261931		0.240059	0.173859		0.254253	0.18402	0.248038	0.136664		0.215767	0.201815	0.136061	0.111075
	0.243219	0.189899		0.201177	0.259122		0.231295	0.176747		0.208274	0.210236	0.241451	0.149341		0.153867	0.199606	0.137515	0.120705
	0.227318	0.248527		0.212909	0.255602		0.169484	0.219096		0.265971	0.174674	0.229119	0.106954		0.136004	0.110254	0.195131	0.0978711
	0.231032	0.256707		0.212812	0.243555		0.176489	0.226361		0.265155	0.170643	0.231878	0.100594		0.130718	0.121615	0.168046	0.096794
	0.232449	0.257521		0.209749	0.230955		0.184837	0.237439		0.265576	0.197366	0.224496	0.097211		0.117836	0.137082	0.168645	0.0902929
	0.236135	0.258994		0.21599	0.230396		0.186707	0.253178		0.246563	0.218957	0.2231	0.0903885		0.11229	0.160182	0.145534	0.0994252
	0.248328	0.230687		0.186937	0.272211		0.240151	0.17999		0.283666	0.0873814	0.257894	0.172056		0.187246	0.109761	0.129117	0.163083
	0.250856	0.223211		0.195186	0.28217		0.248486	0.176091		0.285379	0.0922636	0.263285	0.174226		0.205396	0.162312	0.133993	0.152966
	0.247353	0.22014		0.190841	0.278732		0.241586	0.176117		0.24975	0.100475	0.250724	0.162014		0.181205	0.194112	0.135192	0.140067
	0.242832	0.207172		0.187578	0.265475		0.234908	0.176118		0.215542	0.113911	0.241926	0.147263		0.160115	0.206862	0.136282	0.128064
	0.238929	0.259369		0.227435	0.241531		0.188403	0.243281		0.244466	0.157966	0.221365	0.113466		0.110985	0.143292	0.129837	0.0897196
	0.242124	0.261353		0.238955	0.234578		0.182638	0.256943		0.231745	0.163059	0.21038	0.112388		0.114529	0.165507	0.10892	0.0905318
	0.248749	0.249829		0.249723	0.219037		0.186955	0.255946		0.233713	0.201427	0.207563	0.095339		0.117686	0.166373	0.100779	0.0957272
	0.28214	0.253583		0.30276	0.214384		0.193791	0.251338		0.262574	0.178048	0.227919	0.100665		0.161421	0.161349	0.11193	0.0917784
	0.252173	0.257101		0.271133	0.224113		0.195433	0.19486		0.238216	0.0843212	0.227287	0.123645		0.14967	0.109604	0.100369	0.095344
	0.258216	0.250827		0.192125	0.229617		0.237939	0.189006		0.287993	0.0678988	0.291364	0.135171		0.1843	0.11199	0.131355	0.0953689
	0.24975	0.240615		0.185048	0.239119		0.236846	0.184517		0.277558	0.0675704	0.273292	0.15855		0.177098	0.101938	0.129526	0.122152
	0.248672	0.228251		0.184248	0.244238		0.23797	0.179346		0.242561	0.063629	0.255989	0.155116		0.171374	0.110701	0.131688	0.136305
	0.246537	0.226907		0.18163	0.255761		0.233779	0.178678		0.24156	0.0695575	0.246352	0.159868		0.158433	0.11203	0.131156	0.15311
	0.257097	0.253925		0.284253	0.210479		0.19077	0.240458		0.259081	0.130184	0.231771	0.110298		0.156882	0.162538	0.0942096	0.0872283
	0.292358	0.255459		0.295413	0.214804		0.201796	0.249174		0.274188	0.159446	0.263233	0.106297		0.192056	0.165496	0.098771	0.0868358
	0.282562	0.285006		0.255043	0.228671		0.203402	0.261747		0.264892	0.253591	0.273635	0.147711		0.18777	0.180347	0.102751	0.0968618
	0.271818	0.269728		0.217491	0.208143		0.209275	0.221426		0.263285	0.200979	0.279059	0.126541		0.180456	0.128333	0.101169	0.0818429
	0.291015	0.267969		0.208643	0.206358		0.236346	0.20704		0.287539	0.15004	0.30089	0.125646		0.197242	0.114389	0.136181	0.0871279
	0.288092	0.268601		0.202507	0.208301		0.256886	0.196619		0.310028	0.0996686	0.324933	0.130423		0.209442	0.114298	0.158723	0.0935973
	0.243719	0.267732		0.177648	0.225626		0.241654	0.203864		0.245747	0.0843809	0.25794	0.138903		0.172738	0.115016	0.122902	0.0924427
	0.246972	0.259509		0.177477	0.226476		0.226984	0.197713		0.251534	0.076186	0.248341	0.153301		0.14632	0.10759	0.129077	0.100878
	0.2909	0.271823		0.203868	0.214874		0.238054	0.222115		0.27757	0.185371	0.284709	0.163578		0.188082	0.137388	0.152327	0.0867334
	0.282471	0.272832		0.198262	0.208789		0.238727	0.225802		0.276918	0.202677	0.287439	0.146203		0.18452	0.139809	0.149324	0.0814891
	0.231474	0.24513		0.205562	0.165485		0.213067	0.171024		0.272766	0.129229	0.188076	0.0884417		0.173231	0.109283	0.104766	0.129677
	0.239269	0.255867		0.199768	0.181971		0.214041	0.175461		0.282167	0.153116	0.193764	0.0940253		0.167596	0.108767	0.117926	0.153683
	0.245089	0.258886		0.196029	0.195595		0.215174	0.181157		0.290831	0.166881	0.201901	0.106028		0.145354	0.107829	0.122632	0.191634
	0.253384	0.255683		0.191684	0.208852		0.214767	0.1873		0.281482	0.177481	0.210038	0.118659		0.120743	0.1163	0.128237	0.219402
	0.255201	0.246942		0.195345	0.213236		0.214096	0.189531		0.271054	0.171688	0.220388	0.127796		0.107224	0.137082	0.129466	0.205936
	0.26368	0.23421		0.191605	0.209744		0.209143	0.191447		0.261231	0.162939	0.236056	0.139769		0.0958333	0.151175	0.133663	0.175898
	0.266135	0.247745		0.195315	0.220621		0.209711	0.202404		0.261771	0.172971	0.25386	0.15773		0.0940314	0.165459	0.140159	0.155782
	0.269953	0.248924		0.192718	0.220689		0.211069	0.204346		0.253568	0.174461	0.266577	0.158828		0.0890686	0.177348	0.131989	0.151604
	0.211386	0.229821		0.226586	0.167123		0.209234	0.171744		0.235423	0.0992804	0.183397	0.0881789		0.139645	0.15517	0.0888849	0.0973635
	0.221348	0.226026		0.222678	0.159999		0.217571	0.16868		0.252616	0.0972576	0.1846	0.0868072		0.158824	0.124511	0.0901679	0.0923053
	0.224206	0.222922		0.211013	0.161782		0.219966	0.167638		0.265655	0.096205	0.197899	0.0862245		0.171253	0.113822	0.115318	0.103204
	0.234125	0.247598		0.207451	0.166247		0.217796	0.167717		0.272814	0.125198	0.19142	0.0896062		0.168248	0.117524	0.107704	0.119614
	0.236715	0.250437		0.198215	0.169948		0.217596	0.171176		0.281403	0.127975	0.199953	0.0929765		0.161871	0.109651	0.122242	0.120361
	0.245984	0.251326		0.197267	0.188219		0.216253	0.174726		0.287776	0.154041	0.209512	0.0980861		0.141876	0.10361	0.131475	0.159446
	0.254227	0.251483		0.195581	0.202972		0.214252	0.181236		0.278506	0.168254	0.22418	0.117226		0.122122	0.103819	0.131565	0.198471
	0.276268	0.264372		0.202691	0.224786		0.22784	0.201502		0.283167	0.199397	0.258861	0.154489		0.120144	0.135768	0.15042	0.24735
	0.252568	0.236914		0.189419	0.214653		0.214702	0.196593		0.24788	0.165388	0.252304	0.142456		0.0866007	0.146577	0.126439	0.191544
	0.283299	0.229275		0.205825	0.217453		0.222731	0.19591		0.272423	0.150339	0.297414	0.142098		0.105216	0.150727	0.145504	0.149324
	0.246537	0.263716		0.184811	0.23442		0.192553	0.22287		0.228893	0.193067	0.270986	0.177033		0.0911661	0.183631	0.097452	0.147502
	0.242561	0.223999		0.185574	0.198666		0.195244	0.19927		0.217465	0.133946	0.25952	0.116509		0.0929754	0.10358	0.0893885	0.0819325
	0.252474	0.231768		0.193079	0.206387		0.192765	0.205897		0.220625	0.135718	0.269	0.10947		0.0959517	0.102646	0.09628	0.0840032
	0.217883	0.232478		0.22423	0.193994		0.206673	0.172619		0.242415	0.0853513	0.19029	0.0907632		0.146946	0.158334	0.0970396	0.156729
	0.218597	0.210217		0.230026	0.172311		0.223653	0.173368		0.244562	0.0916631	0.193606	0.0945912		0.152638	0.144636	0.11289	0.111194
	0.229835	0.233396		0.227741	0.180265		0.231231	0.174043		0.264734	0.0948912	0.204877	0.0994297		0.173704	0.197575	0.126094	0.117076
	0.256423	0.240563		0.193469	0.176379		0.205003	0.177587		0.236193	0.106118	0.277105	0.10143		0.0930336	0.182736	0.108303	0.11003
	0.241165	0.231743		0.18776	0.16643		0.19013	0.169476		0.216885	0.0960855	0.259783	0.0842913		0.0845324	0.138903	0.090048	0.085844
	0.244854	0.224445		0.188765	0.171464		0.190819	0.172277		0.206457	0.0952196	0.259225	0.0951064		0.0908703	0.115494	0.0796163	0.101687
	0.242666	0.244317		0.191289	0.168491		0.188787	0.169193		0.209275	0.123145	0.252936	0.0917635		0.0955036	0.129624	0.0814748	0.107088
	0.25715	0.236029		0.200348	0.214611		0.196108	0.210373		0.215806	0.14416	0.251857	0.131738		0.1119	0.134272	0.0827938	0.108277
	0.254045	0.224235		0.201568	0.205439		0.194262	0.204363		0.208716	0.122481	0.238969	0.109761		0.126082	0.104386	0.0795019	0.0845003
	0.243364	0.227537		0.196187	0.206661		0.187398	0.20652		0.198893	0.118856	0.220295	0.0992308		0.120474	0.102465	0.0686676	0.0821308
	0.229657	0.251947		0.253489	0.287062		0.242534	0.194423		0.25499	0.117415	0.205061	0.0987131		0.16211	0.132901	0.133783	0.219388
	0.223266	0.257642		0.237541	0.227936		0.233405	0.1934		0.253193	0.118337	0.205184	0.104665		0.156338	0.134663	0.126186	0.206372
	0.242571	0.285321		0.204626	0.261091		0.188197	0.196671		0.199489	0.128094	0.229715	0.134544		0.128107	0.200084	0.0706775	0.233645
	0.250083	0.213288		0.194381	0.180238		0.1921	0.177853		0.203328	0.0927065	0.227888	0.078439		0.11725	0.141411	0.0732889	0.0993998
	0.255517	0.228938		0.205325	0.185607		0.19437	0.171774		0.208063	0.0941155	0.22202	0.0792526		0.13726	0.146271	0.0716727	0.100896
	0.254284	0.230491		0.213302	0.21063		0.197042	0.209244		0.209575	0.117325	0.217898	0.102735		0.140303	0.108735	0.0778407	0.0871676
	0.25518	0.238253		0.220398	0.216622		0.194143	0.219982		0.209659	0.114299	0.224217	0.109914		0.145893	0.111164	0.0855336	0.0800514
	0.227471	0.297608		0.257071	0.364182		0.252805	0.227444		0.245589	0.158851	0.209327	0.134004		0.161751	0.132446	0.15057	0.224828
	0.254148	0.291201		0.21279	0.376568		0.194422	0.23106		0.212823	0.159446	0.219789	0.126661		0.141891	0.136574	0.0747302	0.239796
	0.261966	0.263922		0.224947	0.291489		0.198197	0.202141		0.208368	0.111194	0.224381	0.111077		0.154726	0.108805	0.0853326	0.176495
	0.276347	0.24354		0.242956	0.282594		0.204719	0.18753		0.22705	0.111077	0.229499	0.103019		0.177008	0.120558	0.10054	0.165143
	0.261903	0.245881		0.226899	0.225159		0.196312	0.230924		0.220414	0.11498	0.217603	0.106369		0.15628	0.107599	0.118315	0.0883043
	0.246405	0.298719		0.283668	0.29589		0.285564	0.276024		0.246089	0.153579	0.233423	0.153555		0.185312	0.11557	0.198441	0.158626
	0.220058	0.274085		0.242627	0.296503		0.246142	0.26096		0.211902	0.129288	0.201289	0.153513		0.139493	0.117711	0.164359	0.175462
	0.280904	0.323043		0.25085	0.399407		0.205268	0.295506		0.228765	0.174614	0.238693	0.149174		0.185528	0.127109	0.101626	0.221283
	0.299705	0.286235		0.25686	0.354433		0.215858	0.240279		0.249908	0.145839	0.246063	0.122442		0.20054	0.112491	0.16238	0.183203
	0.275502	0.229273		0.220438	0.220875		0.201453	0.229451		0.248334	0.086391	0.222151	0.0893673		0.116547	0.101986	0.131535	0.093661
	0.266281	0.237754		0.206411	0.229826		0.200176	0.235391		0.249184	0.0933684	0.213475	0.10788		0.126094	0.109403	0.162905	0.0949509
	0.229414	0.29052		0.252186	0.245637		0.253937	0.253714		0.218617	0.142476	0.224673	0.156608		0.150907	0.118302	0.179931	0.146003
	0.234792	0.302882		0.254885	0.261432		0.260784	0.271959		0.213673	0.150757	0.218702	0.163327		0.153477	0.119286	0.19958	0.164223
	0.233133	0.262824		0.262653	0.24093		0.260757	0.265991		0.213831	0.112657	0.224838	0.143701		0.148981	0.104825	0.221013	0.158016
	0.19861	0.289284		0.226655	0.233213		0.226602	0.275324		0.195279	0.136371	0.199637	0.137595		0.105306	0.103317	0.178297	0.169054
	0.198583	0.246532		0.221625	0.254733		0.219097	0.218286		0.188471	0.095339	0.200558	0.187298		0.105006	0.184635	0.171283	0.155224
	0.197372	0.23757		0.215779	0.253158		0.21649	0.214889		0.186786	0.08668	0.207616	0.147144		0.110522	0.168642	0.161121	0.148995
	0.203244	0.236179		0.211408	0.254765		0.211803	0.217068		0.186738	0.0864411	0.212224	0.127676		0.123621	0.165477	0.15054	0.171389
	0.21549	0.23148		0.205351	0.249541		0.212501	0.216176		0.18647	0.0869786	0.226076	0.111911		0.127068	0.148338	0.139239	0.180019
	0.228446	0.223421		0.194159	0.238935		0.211408	0.212999		0.189393	0.0787376	0.244088	0.0929503		0.122842	0.13535	0.120324	0.189842
	0.247597	0.222192		0.190103	0.237486		0.213191	0.216885		0.198886	0.0801111	0.245484	0.0885193		0.124357	0.130375	0.113944	0.187441
	0.25538	0.213629		0.183619	0.229747		0.212375	0.217917		0.203678	0.0745275	0.262041	0.0832164		0.122966	0.119435	0.100689	0.171867
	0.260843	0.213839		0.222488	0.228251		0.190979	0.215204		0.224371	0.0775731	0.218018	0.0841719		0.152638	0.117853	0.133903	0.142994
	0.283502	0.21552		0.205009	0.238121		0.185759	0.224524		0.249765	0.0867397	0.207826	0.0956376		0.132854	0.122511	0.139928	0.134424
	0.324907	0.219536		0.238953	0.237124		0.228867	0.226755		0.305946	0.0810964	0.245879	0.0974889		0.165258	0.122481	0.231355	0.11633
	0.259994	0.22697		0.210307	0.228267		0.218583	0.229756		0.254167	0.0868659	0.217929	0.101711		0.116397	0.111395	0.141217	0.103609
	0.213231	0.263683		0.235628	0.211427		0.230862	0.218525		0.197194	0.152026	0.216451	0.134461		0.120706	0.115683	0.173973	0.13214
	0.206663	0.248412		0.232755	0.193128		0.229964	0.20557		0.193673	0.11842	0.200743	0.124153		0.117365	0.0967424	0.153687	0.120271
	0.197918	0.27296		0.225338	0.21044		0.219677	0.23108		0.188181	0.126583	0.205483	0.148797		0.109203	0.107838	0.16208	0.144278
	0.199966	0.246203		0.221415	0.205129		0.214041	0.184924		0.187343	0.088101	0.210723	0.107118		0.117896	0.113172	0.159892	0.12372
	0.201717	0.247367		0.215042	0.209762		0.213357	0.183782		0.186721	0.0868803	0.217781	0.118211		0.130995	0.109283	0.152758	0.111104
	0.209512	0.285084		0.214357	0.249383		0.213646	0.222922		0.186127	0.113075	0.229446	0.225911		0.135012	0.18184	0.146823	0.145591
	0.225444	0.273403		0.205772	0.269176		0.211934	0.230246		0.189037	0.114717	0.245958	0.244782		0.133573	0.206205	0.134203	0.163089
	0.23445	0.24051		0.19221	0.249094		0.209512	0.215126		0.187628	0.0951002	0.260231	0.163566		0.122572	0.164044	0.116607	0.1332
	0.243298	0.239487		0.182283	0.256025		0.204956	0.22161		0.193501	0.0944731	0.277532	0.137529		0.115767	0.158371	0.10006	0.143292
	0.251328	0.232241		0.180239	0.25571		0.200388	0.22098		0.200282	0.0958168	0.267235	0.118062		0.108588	0.151921	0.0798561	0.163566
	0.255069	0.23022		0.174145	0.249751		0.196752	0.220035		0.20464	0.0949509	0.268394	0.109582		0.108835	0.136932	0.0779376	0.185005
	0.286359	0.235759		0.186206	0.263375		0.199667	0.234026		0.227045	0.105192	0.274572	0.116867		0.115198	0.151862	0.0931355	0.230898
	0.277985	0.211503		0.206036	0.238305		0.201754	0.211582		0.260183	0.0899047	0.208611	0.0985041		0.119717	0.126064	0.167506	0.177063
	0.296545	0.208581		0.217254	0.231888		0.223416	0.212637		0.29091	0.0836077	0.220888	0.0981293		0.122482	0.117932	0.161121	0.149627
	0.287449	0.201265		0.21703	0.233612		0.225372	0.207885		0.290384	0.0832501	0.220122	0.100953		0.110981	0.117561	0.111115	0.141983
	0.263157	0.249062		0.182314	0.215493		0.195787	0.214619		0.205719	0.183549	0.293487	0.113187		0.104736	0.128228	0.0934532	0.138563
	0.261389	0.282512		0.179439	0.211897		0.201092	0.22056		0.206562	0.180347	0.277348	0.15434		0.0985911	0.145442	0.0880695	0.153564
	0.300732	0.260717		0.195239	0.193036		0.196213	0.215464		0.234503	0.131513	0.279744	0.13894		0.119095	0.114411	0.102098	0.134648
	0.303531	0.227076		0.196075	0.18688		0.191119	0.18922		0.229736	0.0870906	0.241297	0.0834851		0.124853	0.114582	0.109752	0.147
	0.303033	0.255368		0.199034	0.208143		0.189653	0.196435		0.252786	0.101012	0.245644	0.107969		0.127744	0.124631	0.113528	0.151563
	0.287962	0.259385		0.212521	0.210164		0.21792	0.19801		0.284267	0.097877	0.213765	0.126422		0.114708	0.133946	0.138221	0.146427
	0.276373	0.251672		0.212883	0.196225		0.219124	0.180475		0.28243	0.0906614	0.213646	0.117703		0.101319	0.101221	0.102608	0.0953988
	0.27034	0.247539		0.216742	0.214758		0.215738	0.194899		0.276596	0.0865606	0.211013	0.155534		0.0985117	0.122182	0.0896505	0.103072
	0.290986	0.254905		0.196757	0.254135		0.188195	0.207067		0.237067	0.221094	0.259821	0.113553		0.11429	0.147054	0.113146	0.134514
	0.292174	0.281304		0.202059	0.236914		0.190499	0.217121		0.248117	0.234839	0.251172	0.139082		0.117416	0.164193	0.117656	0.145293
	0.265813	0.275872		0.20414	0.196895		0.183863	0.19906		0.244062	0.162835	0.237162	0.144461		0.110252	0.146248	0.120743	0.12519
	0.262659	0.218604		0.215863	0.175093		0.18331	0.181498		0.250766	0.0999821	0.236383	0.0794318		0.112908	0.0960333	0.130366	0.133215
	0.269118	0.229247		0.212902	0.183469		0.209281	0.187317		0.272825	0.106295	0.203402	0.0881412		0.104849	0.106732	0.102083	0.145522
	0.25341	0.235523		0.208011	0.189584		0.200874	0.189321		0.256965	0.101878	0.194186	0.0897256		0.0917566	0.114717	0.107688	0.147502
	0.275149	0.237229		0.247265	0.193863		0.215867	0.18707		0.296989	0.0958765	0.221134	0.0952121		0.120316	0.108036	0.0800791	0.131379
	0.229999	0.229129		0.223505	0.264902		0.188955	0.19548		0.250621	0.170657	0.256589	0.0891852		0.0895983	0.142084	0.150029	0.136701
	0.280797	0.254108		0.254543	0.258781		0.200242	0.1999		0.278559	0.210504	0.282456	0.113702		0.132044	0.150667	0.184233	0.136037
	0.242725	0.241136		0.23258	0.215912		0.187075	0.187506		0.24104	0.181129	0.249618	0.103923		0.101993	0.149305	0.155028	0.111997
	0.27365	0.239265		0.233393	0.185553		0.207582	0.195432		0.280804	0.12933	0.210165	0.0976101		0.121316	0.106656	0.102644	0.161506
	0.307026	0.229091		0.279217	0.181262		0.228841	0.186434		0.319139	0.109701	0.249486	0.0856051		0.14988	0.105879	0.105006	0.139739
	0.275603	0.220478		0.287432	0.178422		0.225658	0.179304		0.309714	0.0975337	0.250066	0.0786973		0.136533	0.097771	0.0911121	0.124568
	0.236873	0.218087		0.232666	0.27241		0.185798	0.201685		0.236076	0.0922934	0.264233	0.0935774		0.0987785	0.143991	0.163894	0.140874
	0.25499	0.22581		0.266208	0.272983		0.203903	0.193679		0.257334	0.138784	0.305946	0.102625		0.117086	0.148547	0.213129	0.145382
	0.219276	0.224909		0.223969	0.236095		0.179412	0.191932		0.229024	0.140805	0.237715	0.101576		0.100301	0.142919	0.145294	0.135146
	0.212582	0.231386		0.23738	0.179805		0.182717	0.191552		0.220093	0.127479	0.241244	0.0907229		0.103108	0.0946822	0.151311	0.148189
	0.274734	0.228651		0.258914	0.178867		0.201401	0.190827		0.283799	0.123777	0.232277	0.0891001		0.164239	0.0992615	0.112219	0.146102
	0.30139	0.232688		0.305946	0.183021		0.219308	0.193889		0.319113	0.127557	0.281772	0.0944731		0.189269	0.108716	0.119724	0.151026
	0.244022	0.239028		0.268506	0.18703		0.195548	0.18665		0.258736	0.113453	0.245885	0.0860097		0.14067	0.115494	0.108838	0.150405
	0.222356	0.223451		0.25295	0.247336		0.198096	0.20793		0.223679	0.102217	0.289704	0.082231		0.0919365	0.147455	0.193135	0.143107
	0.223469	0.231933		0.25873	0.246338		0.201928	0.197515		0.227629	0.0971983	0.295676	0.0984444		0.098741	0.133051	0.201319	0.122958
	0.209301	0.248569		0.268473	0.186809		0.199926	0.204222		0.226681	0.141554	0.281824	0.104491		0.101888	0.101389	0.192776	0.160161
	0.194844	0.238043		0.267608	0.177193		0.192151	0.195254		0.213587	0.132633	0.262778	0.0970709		0.0980216	0.0956974	0.170249	0.149354
	0.232554	0.240357		0.257887	0.177718		0.176358	0.191474		0.245405	0.125347	0.23682	0.0960518		0.155426	0.0963542	0.127991	0.151619
	0.22784	0.233655		0.258677	0.184318		0.179623	0.193796		0.236609	0.12677	0.241402	0.0911782		0.141097	0.105325	0.116172	0.143533
	0.21767	0.248416		0.255141	0.274139		0.204302	0.23862		0.221725	0.117514	0.283389	0.124765		0.0960012	0.154871	0.163032	0.160236
	0.209933	0.242873		0.258624	0.292933		0.202086	0.224235		0.219255	0.0944731	0.286459	0.13329		0.0982164	0.163686	0.178177	0.168135
	0.200239	0.235828		0.261359	0.26749		0.198978	0.202381		0.218036	0.0866083	0.275838	0.128103		0.0964428	0.163493	0.169927	0.152305
	0.245535	0.255782		0.275868	0.198688		0.179701	0.213038		0.248954	0.151148	0.242055	0.116776		0.173999	0.0946025	0.123657	0.165425
	0.278006	0.270804		0.370411	0.202027		0.202928	0.219746		0.28717	0.164343	0.316137	0.121615		0.244215	0.117046	0.186841	0.182825
	0.233831	0.248392		0.326816	0.191174		0.189577	0.20216		0.233423	0.140547	0.264977	0.100788		0.169462	0.105472	0.170841	0.155315
	0.207967	0.256268		0.264637	0.245977		0.207765	0.223841		0.218	0.0882401	0.285669	0.123836		0.0975919	0.12678	0.165488	0.135029
	0.203034	0.251404		0.268526	0.24618		0.207774	0.223539		0.21886	0.0635395	0.287249	0.118569		0.0988609	0.123167	0.164299	0.153915
	0.19892	0.239368		0.275088	0.203739		0.210038	0.205446		0.222331	0.134902	0.282952	0.116054		0.1078	0.0729375	0.156061	0.135238
	0.227724	0.272694		0.310227	0.223185		0.176284	0.233186		0.225391	0.176644	0.268906	0.148458		0.161097	0.111254	0.15336	0.180884
	0.22439	0.238719		0.319324	0.205401		0.178833	0.203057		0.222415	0.135186	0.261758	0.107954		0.153897	0.0916515	0.164029	0.142001
	0.20071	0.244815		0.265618	0.266437		0.208799	0.21909		0.213962	0.0708549	0.274305	0.144643		0.100602	0.148124	0.122062	0.171068
	0.205933	0.258046		0.266024	0.247913		0.212277	0.212291		0.217781	0.0599863	0.274951	0.148129		0.106025	0.136186	0.129946	0.14592
	0.215463	0.24397		0.285432	0.200242		0.176255	0.210746		0.206088	0.139552	0.257624	0.127954		0.135132	0.0760877	0.140887	0.132514
	0.223379	0.239592		0.300959	0.213971		0.174497	0.212973		0.205425	0.134006	0.268032	0.132304		0.127524	0.0792452	0.164924	0.119107
	0.206799	0.282302		0.260836	0.24303		0.212961	0.227766		0.211671	0.0978173	0.261547	0.124817		0.104586	0.11094	0.11199	0.187233
	0.211408	0.358009		0.26318	0.308631		0.221941	0.268415		0.223311	0.106805	0.263786	0.200442		0.118705	0.180138	0.116127	0.225643
	0.230229	0.295073		0.296454	0.267457		0.173246	0.226768		0.20649	0.0716909	0.281048	0.188469		0.128062	0.159132	0.161529	0.176809
	0.236715	0.242532		0.310581	0.221321		0.180887	0.209062		0.198952	0.134305	0.297888	0.13741		0.11274	0.0685557	0.190528	0.117196
	0.232622	0.243923		0.300327	0.222371		0.180618	0.218853		0.186923	0.13114	0.284832	0.143651		0.0993106	0.0761399	0.191924	0.114299
	0.221836	0.264399		0.262048	0.249908		0.225733	0.216491		0.219071	0.0969216	0.257255	0.139681		0.114868	0.083097	0.103747	0.186816
	0.229104	0.277419		0.255859	0.244264		0.229999	0.216648		0.226708	0.0914574	0.253542	0.157115		0.126529	0.100176	0.106865	0.199417
	0.237952	0.250459		0.255938	0.229905		0.172829	0.215861		0.179202	0.130453	0.298178	0.155773		0.0903177	0.0744379	0.179412	0.114359
	0.232159	0.245262		0.263838	0.222528		0.172565	0.213498		0.170459	0.122063	0.290383	0.146845		0.0780276	0.0794542	0.169185	0.106118
	0.245152	0.254161		0.253336	0.232819		0.227436	0.212868		0.215657	0.133081	0.244894	0.140461		0.10055	0.0758711	0.0917641	0.189334
	0.275978	0.261406		0.293043	0.257153		0.25952	0.214968		0.246511	0.133767	0.285458	0.145263		0.140827	0.0859933	0.125929	0.21555
	0.251883	0.231769		0.252489	0.258433		0.232475	0.205528		0.232712	0.102027	0.252146	0.132424		0.139149	0.0715416	0.110492	0.197457
	0.282687	0.264393		0.23738	0.222948		0.182	0.22709		0.189531	0.137416	0.332826	0.164769		0.11881	0.0844524	0.17757	0.118969
	0.272397	0.267053		0.244694	0.233843		0.179254	0.221566		0.176726	0.126475	0.338758	0.150507		0.0982314	0.0843325	0.186091	0.114666
	0.232949	0.271461		0.232422	0.237654		0.171965	0.220906		0.160715	0.135471	0.28667	0.157557		0.0784962	0.0873787	0.168383	0.122629
	0.257451	0.24324		0.269316	0.248438		0.227813	0.223159		0.188408	0.224657	0.263217	0.155743		0.121221	0.0696306	0.086289	0.240602
	0.276139	0.224734		0.26948	0.2551		0.225776	0.202657		0.193483	0.169837	0.272794	0.126661		0.118701	0.0719845	0.0987926	0.203876
	0.269764	0.223106		0.263338	0.254476		0.225049	0.201712		0.196412	0.138604	0.262258	0.119101		0.11286	0.0752574	0.104676	0.194611
	0.300363	0.276074		0.280903	0.243765		0.240691	0.229203		0.208827	0.13417	0.280876	0.16073		0.134203	0.0864113	0.157494	0.119316
	0.255807	0.298472		0.237162	0.253426		0.225551	0.238699		0.203824	0.137589	0.234108	0.159715		0.109382	0.0933385	0.14946	0.134842
	0.263957	0.293117		0.25056	0.244868		0.22123	0.232766		0.225924	0.135021	0.240256	0.149772		0.127458	0.100176	0.188737	0.135977
	0.262847	0.297246		0.25113	0.251162		0.222148	0.237992		0.22086	0.144534	0.244782	0.141583		0.105553	0.104364	0.0902533	0.146743
	0.276874	0.273727		0.270501	0.277764		0.241692	0.251215		0.234239	0.101872	0.267867	0.117741		0.119454	0.172234	0.107224	0.166832
	0.254121	0.266656		0.243719	0.274636		0.23786	0.248386		0.241868	0.0914275	0.246853	0.117464		0.122332	0.165836	0.116663	0.15846
	0.254373	0.265081		0.239858	0.275319		0.22577	0.252822		0.229076	0.0832462	0.251021	0.123645		0.134276	0.163417	0.106484	0.152369
	0.282246	0.248701		0.220677	0.270489		0.184284	0.245629		0.178017	0.074199	0.33494	0.119286		0.119754	0.133648	0.185222	0.135081
	0.241218	0.24387		0.20988	0.255027		0.172901	0.230535		0.159899	0.0771314	0.291937	0.103729		0.0743105	0.120169	0.167606	0.130083
	0.237459	0.236625		0.225529	0.268264		0.169688	0.241921		0.162395	0.0820694	0.291423	0.115934		0.0754884	0.108611	0.164926	0.122145
	0.309817	0.22602		0.293991	0.259805		0.236162	0.215047		0.21175	0.259682	0.304682	0.153803		0.140917	0.0693619	0.104436	0.234003
	0.278375	0.223484		0.270448	0.26076		0.21965	0.2032		0.192632	0.189514	0.27295	0.118778		0.115198	0.0701752	0.107448	0.19441
	0.27719	0.228193		0.27561	0.268651		0.223679	0.198819		0.193474	0.176746	0.269922	0.118788		0.117536	0.0734765	0.119664	0.186988
	0.277843	0.303579		0.276595	0.25464		0.226397	0.241992		0.209496	0.130234	0.269153	0.145813		0.130066	0.0828058	0.150977	0.132735
	0.26505	0.325274		0.267367	0.266131		0.223179	0.250591		0.210512	0.132931	0.255807	0.141949		0.130396	0.104894	0.167776	0.150608
	0.27927	0.313173		0.280955	0.263637		0.245036	0.245104		0.247564	0.141471	0.273108	0.139082		0.161331	0.120002	0.229916	0.156221
	0.251369	0.287171		0.241481	0.246666		0.217886	0.230778		0.243874	0.137412	0.234898	0.123386		0.129676	0.114344	0.184263	0.143449
	0.236978	0.237491		0.246958	0.265271		0.221204	0.211109		0.253664	0.148525	0.242534	0.0898301		0.142116	0.141799	0.189119	0.155788
	0.271001	0.250594		0.274609	0.276261		0.245062	0.220709		0.260705	0.156262	0.279902	0.0970516		0.193405	0.151628	0.226139	0.166533
	0.259401	0.249619		0.254082	0.267785		0.226477	0.21867		0.242758	0.138366	0.261172	0.0900242		0.174228	0.141949	0.185387	0.155773
	0.287951	0.268152		0.26584	0.28238		0.224487	0.240248		0.233555	0.132304	0.256544	0.101878		0.122642	0.154639	0.098781	0.171419
	0.279529	0.293957		0.257994	0.301754		0.223484	0.270253		0.228836	0.129677	0.251921	0.125526		0.117265	0.191245	0.0961735	0.196948
	0.265629	0.267312		0.241929	0.279572		0.21333	0.255578		0.223363	0.0962945	0.242771	0.126508		0.110971	0.169389	0.0910671	0.163178
	0.279149	0.286843		0.253894	0.30682		0.227849	0.275083		0.237759	0.102953	0.259237	0.146009		0.13337	0.190708	0.108357	0.180556
	0.269342	0.252874		0.20701	0.274085		0.179597	0.246207		0.178938	0.0778418	0.300232	0.121674		0.131625	0.142576	0.172572	0.139231
	0.256096	0.248374		0.209301	0.267496		0.174593	0.236363		0.162085	0.0801971	0.312451	0.114747		0.0988609	0.128691	0.171523	0.137135
	0.243166	0.252691		0.218571	0.295138		0.16722	0.261091		0.16182	0.0879938	0.299494	0.133051		0.071193	0.123406	0.156984	0.140963
	0.277932	0.218882		0.248497	0.259424		0.208839	0.205144		0.203171	0.234585	0.258203	0.144987		0.10998	0.070647	0.0820084	0.206346
	0.253542	0.218369		0.221494	0.258481		0.18934	0.202406		0.199764	0.205279	0.238979	0.117435		0.0889089	0.0675045	0.0728725	0.183094
	0.26495	0.220481		0.228056	0.268047		0.19576	0.198561		0.197741	0.205398	0.257007	0.11636		0.102578	0.0701681	0.0696343	0.181362
	0.256011	0.285081		0.255691	0.237883		0.231121	0.229202		0.239058	0.102712	0.25224	0.0958287		0.181769	0.085377	0.172962	0.122623
	0.289751	0.286161		0.283115	0.242742		0.254622	0.229747		0.263838	0.102505	0.282641	0.0927115		0.222272	0.0957272	0.202518	0.128602
	0.250961	0.336982		0.239006	0.289337		0.223548	0.264267		0.230263	0.149503	0.236609	0.114538		0.171013	0.151085	0.134922	0.190857
	0.256544	0.27041		0.243166	0.248543		0.22023	0.223684		0.227972	0.127239	0.24314	0.0699591		0.165737	0.118838	0.115857	0.147592
	0.266761	0.263742		0.247222	0.248779		0.215753	0.219116		0.229657	0.1206	0.250777	0.0656296		0.158513	0.124929	0.103177	0.155355
	0.280797	0.262115		0.257255	0.258702		0.216148	0.218906		0.229499	0.13111	0.254701	0.0747365		0.147092	0.131199	0.0979017	0.17124
	0.293411	0.260277		0.263443	0.272248		0.210065	0.225311		0.229525	0.154758	0.260099	0.0907707		0.13762	0.147622	0.0920264	0.179362
	0.296229	0.259332		0.257966	0.286344		0.205878	0.230771		0.232343	0.172285	0.257703	0.10788		0.124251	0.159088	0.10064	0.193097
	0.314636	0.260062		0.280876	0.295248		0.224101	0.235039		0.246458	0.182055	0.27848	0.10367		0.142506	0.170405	0.109592	0.198333
	0.293203	0.250066		0.257228	0.285846		0.21036	0.225285		0.237206	0.167329	0.258678	0.102027		0.133126	0.162282	0.106452	0.18184
	0.263753	0.244044		0.24229	0.272081		0.213731	0.222339		0.219078	0.15043	0.23763	0.0909408		0.112395	0.147025	0.090018	0.165856
	0.2507	0.194322		0.196808	0.254001		0.179065	0.2043		0.172634	0.0733033	0.258409	0.097459		0.128279	0.0959661	0.14899	0.0923681
	0.246879	0.210774		0.198531	0.253618		0.181663	0.211038		0.165561	0.0815906	0.278691	0.107999		0.116817	0.109107	0.160971	0.108397
	0.298625	0.240012		0.259283	0.291752		0.197741	0.240957		0.17038	0.0912484	0.372018	0.115106		0.129856	0.125287	0.234173	0.134962
	0.282773	0.216802		0.222315	0.263831		0.191979	0.209358		0.214443	0.193425	0.247627	0.13311		0.0915048	0.0730751	0.0854125	0.181422
	0.262996	0.221557		0.211592	0.272353		0.185864	0.202263		0.200953	0.214655	0.233713	0.132006		0.0836631	0.0711534	0.0809522	0.17975
	0.276057	0.231716		0.2231	0.282748		0.192895	0.202893		0.215964	0.232719	0.258019	0.116598		0.10051	0.078857	0.0815048	0.163745
	0.248591	0.201097		0.219062	0.254827		0.176884	0.193406		0.208379	0.141955	0.242455	0.12824		0.106759	0.150979	0.0738609	0.12006
	0.252689	0.206542		0.215171	0.249961		0.179668	0.197879		0.207073	0.122272	0.252637	0.122451		0.110787	0.146308	0.079967	0.123556
	0.245905	0.218145		0.197477	0.26915		0.180281	0.212317		0.173829	0.105909	0.259765	0.127139		0.143645	0.139172	0.150629	0.130602
	0.243798	0.203103		0.209275	0.260126		0.182809	0.199979		0.166509	0.0730345	0.2695	0.101715		0.127578	0.102475	0.167206	0.102147
	0.24926	0.217587		0.223916	0.25208		0.187376	0.211267		0.1627	0.0787301	0.269816	0.104558		0.120722	0.113553	0.178839	0.119189
	0.251138	0.236783		0.214345	0.290439		0.179787	0.220901		0.245743	0.189096	0.253074	0.179242		0.0972497	0.0882924	0.0870953	0.203607
	0.253463	0.248937		0.225918	0.30346		0.177306	0.224392		0.248091	0.2114	0.254174	0.158759		0.116906	0.0981756	0.0954137	0.177451
	0.23237	0.233751		0.2157	0.27335		0.17296	0.207014		0.254859	0.199188	0.238611	0.107044		0.113519	0.079066	0.105276	0.128632
	0.253516	0.226479		0.234345	0.264325		0.183942	0.19999		0.314452	0.18903	0.252778	0.102645		0.149341	0.0835803	0.173651	0.120876
	0.24212	0.185846		0.211362	0.260771		0.181558	0.185954		0.261449	0.197217	0.238715	0.149274		0.144605	0.178131	0.180449	0.121216
	0.246585	0.189704		0.217544	0.263352		0.212372	0.190784		0.200959	0.192529	0.243672	0.145205		0.178183	0.174524	0.151529	0.115885
	0.252989	0.195029		0.229262	0.253373		0.207431	0.188875		0.193027	0.190469	0.259678	0.130005		0.172602	0.176286	0.178987	0.119022
	0.23406	0.199716		0.210697	0.250853		0.190577	0.193049		0.163164	0.171509	0.26071	0.128572		0.132135	0.172524	0.161493	0.115942
	0.241292	0.199821		0.239736	0.253445		0.184587	0.198145		0.161936	0.137559	0.262897	0.126115		0.128323	0.153332	0.165272	0.123201
	0.234037	0.240694		0.211217	0.284901		0.17685	0.218118		0.306291	0.129796	0.234757	0.188767		0.140801	0.097668	0.156595	0.162462
	0.235398	0.236856		0.214831	0.275896		0.178912	0.219158		0.311345	0.0951002	0.233476	0.160664		0.148381	0.0998119	0.204406	0.134126
	0.252963	0.227962		0.21628	0.26726		0.191394	0.210716		0.328883	0.150369	0.242666	0.122511		0.16214	0.0922039	0.244215	0.113523
	0.246822	0.230325		0.206	0.267798		0.188409	0.204179		0.305353	0.166522	0.232093	0.101162		0.143288	0.091129	0.22152	0.100624
	0.244013	0.21228		0.200848	0.262356		0.216043	0.181337		0.199479	0.142957	0.243456	0.162601		0.161121	0.191293	0.145816	0.149606
	0.233344	0.203182		0.215753	0.275765		0.208432	0.185174		0.193448	0.183751	0.241797	0.162999		0.148141	0.222478	0.142926	0.140366
	0.241603	0.191605		0.226655	0.27734		0.197214	0.186591		0.179676	0.228688	0.24264	0.154639		0.130516	0.222448	0.149281	0.129288
	0.235706	0.19127		0.237294	0.263597		0.193436	0.184853		0.167796	0.220334	0.259731	0.143182		0.126623	0.203026	0.159038	0.115711
	0.228525	0.224412		0.21276	0.265363		0.182085	0.221365		0.29193	0.0887627	0.234094	0.205506		0.141493	0.107218	0.197152	0.135738
	0.242324	0.240825		0.209038	0.274269		0.190973	0.227175		0.307711	0.0882327	0.232712	0.192977		0.13711	0.11421	0.213969	0.125108
	0.245931	0.243225		0.210697	0.266601		0.190156	0.215388		0.278928	0.0964737	0.224417	0.140306		0.122062	0.0968021	0.170564	0.0920844
	0.267156	0.268704		0.235187	0.275844		0.200032	0.246916		0.278269	0.161357	0.230342	0.149383		0.130216	0.139679	0.152488	0.1057
	0.259256	0.263817		0.226319	0.242597		0.190591	0.233154		0.261152	0.13682	0.212224	0.117031		0.119964	0.127855	0.118285	0.0946135
	0.242513	0.241738		0.184898	0.268868		0.233119	0.192308		0.228319	0.0644502	0.238075	0.171046		0.15494	0.140217	0.133873	0.191693
	0.238242	0.249068		0.188471	0.30094		0.233634	0.190791		0.218255	0.0841719	0.237452	0.199695		0.15045	0.173659	0.138549	0.205249
	0.240613	0.232867		0.200348	0.289879		0.217333	0.183934		0.208695	0.0985028	0.238742	0.181152		0.136511	0.164701	0.141127	0.144636
	0.251567	0.218013		0.243746	0.285793		0.217754	0.179897		0.20888	0.108357	0.259783	0.16903		0.146043	0.208773	0.166517	0.155206
	0.24195	0.200793		0.264507	0.269419		0.20208	0.174285		0.168879	0.128596	0.255275	0.145872		0.135258	0.205707	0.161541	0.128011
	0.249266	0.23348		0.234026	0.249698		0.18901	0.234542		0.236017	0.0651294	0.217083	0.183363		0.117934	0.114895	0.110379	0.0991087
	0.248854	0.234018		0.234529	0.254302		0.184969	0.228713		0.244035	0.0799155	0.206246	0.174298		0.116007	0.110619	0.105606	0.0989534
	0.26189	0.250984		0.255227	0.252034		0.191202	0.23904		0.249486	0.0892777	0.213729	0.165746		0.12443	0.125407	0.0936751	0.0890687
	0.282851	0.270489		0.275689	0.255972		0.189366	0.262509		0.261389	0.121943	0.21549	0.151444		0.13729	0.164402	0.0923861	0.0951898
	0.278974	0.253058		0.267108	0.230015		0.190614	0.250764		0.261479	0.0802305	0.216374	0.136867		0.136142	0.158646	0.0870324	0.084357
	0.255517	0.266262		0.18191	0.228006		0.236455	0.202219		0.242588	0.0777025	0.251987	0.18812		0.158431	0.11199	0.139973	0.113095
	0.248696	0.272379		0.188284	0.24429		0.243252	0.206358		0.231342	0.072736	0.253055	0.193604		0.16723	0.116539	0.133064	0.125108
	0.252436	0.248674		0.186206	0.246837		0.237926	0.188691		0.226708	0.0545818	0.239664	0.174883		0.148651	0.11054	0.145414	0.14368
	0.238532	0.252139		0.191157	0.279887		0.219571	0.19633		0.211645	0.0658983	0.23258	0.189305		0.123771	0.127348	0.144144	0.19874
	0.237979	0.2397		0.207063	0.259719		0.220796	0.186447		0.216543	0.0721802	0.245364	0.180231		0.131994	0.120211	0.154676	0.159625
	0.263516	0.250087		0.2738	0.233501		0.190367	0.24144		0.263547	0.081991	0.219957	0.157111		0.141919	0.138496	0.0921405	0.0864757
	0.289567	0.254234		0.286722	0.235007		0.193527	0.252708		0.272239	0.073363	0.236741	0.146248		0.158933	0.139022	0.0949341	0.0835886
	0.289883	0.255421		0.276321	0.227122		0.199637	0.255893		0.268289	0.105491	0.251435	0.163955		0.176019	0.169419	0.0958034	0.0869189
	0.309528	0.248429		0.263549	0.214091		0.214884	0.244289		0.288171	0.12042	0.284668	0.131647		0.199161	0.160258	0.122122	0.0789993
	0.279723	0.256261		0.218966	0.211944		0.219751	0.241266		0.268631	0.167663	0.278534	0.147616		0.176673	0.162109	0.118807	0.0818966
	0.261982	0.271212		0.185331	0.207589		0.248082	0.219422		0.255833	0.197559	0.266873	0.138015		0.191963	0.133718	0.15716	0.0832772
	0.256518	0.282905		0.179333	0.208143		0.247809	0.212842		0.238216	0.187394	0.282673	0.176555		0.182734	0.130095	0.141457	0.0902631
	0.316374	0.265632		0.204008	0.202079		0.278059	0.195438		0.275241	0.121555	0.297177	0.165447		0.211871	0.108447	0.207884	0.0916963
	0.269216	0.283824		0.188495	0.230955		0.241839	0.211162		0.233212	0.100296	0.247406	0.202114		0.157082	0.126004	0.155454	0.114419
	0.255522	0.270861		0.196625	0.231837		0.235242	0.204774		0.225324	0.0797285	0.237006	0.145524		0.133886	0.116287	0.139882	0.108212
	0.28666	0.248911		0.230452	0.213446		0.210017	0.255021		0.271833	0.111574	0.257524	0.163548		0.176138	0.160939	0.130566	0.0877771
	0.289909	0.251116		0.207695	0.206752		0.228235	0.245939		0.273714	0.125616	0.270527	0.164671		0.179406	0.173163	0.144664	0.088334
	0.300205	0.270069		0.200874	0.216753		0.248907	0.236573		0.272107	0.179242	0.279981	0.187752		0.191157	0.162253	0.179137	0.0890687
	0.268894	0.266394		0.181888	0.205282		0.250882	0.21762		0.224338	0.199188	0.269134	0.172643		0.181895	0.136634	0.16193	0.0795139
	0.295893	0.266026		0.197576	0.200409		0.257143	0.198181		0.238571	0.160715	0.265392	0.168755		0.179706	0.123636	0.19342	0.0843692
	0.235055	0.248154		0.212707	0.172663		0.20656	0.175319		0.261955	0.158352	0.182101	0.0881132		0.174848	0.101609	0.084517	0.141274
	0.23258	0.249908		0.209025	0.18163		0.205035	0.178243		0.261837	0.164462	0.178728	0.0910692		0.168435	0.108885	0.0879496	0.159088
	0.251251	0.258046		0.199343	0.199927		0.211302	0.183598		0.280086	0.175958	0.188655	0.106118		0.158903	0.110866	0.108303	0.199337
	0.256149	0.266971		0.196819	0.215651		0.214542	0.191342		0.293833	0.178854	0.19782	0.125646		0.128477	0.128393	0.1244	0.227375
	0.28588	0.27482		0.204034	0.234368		0.227024	0.200714		0.309501	0.191962	0.223995	0.162193		0.117416	0.173479	0.161391	0.236661
	0.280493	0.263859		0.202785	0.230716		0.219421	0.199529		0.291057	0.179662	0.235571	0.164538		0.103695	0.172034	0.166197	0.18681
	0.283689	0.276621		0.204083	0.231677		0.218555	0.205832		0.289124	0.191358	0.244304	0.167022		0.101931	0.184054	0.173914	0.167814
	0.228454	0.226443		0.224596	0.161147		0.212422	0.170119		0.261809	0.0990451	0.186089	0.0875519		0.170627	0.149109	0.0907484	0.0947359
	0.255491	0.220087		0.23653	0.155746		0.231	0.168244		0.298915	0.102737	0.198215	0.0872254		0.217056	0.12681	0.113339	0.0896659
	0.245194	0.222975		0.202217	0.154801		0.210855	0.167192		0.278717	0.103102	0.187444	0.0817832		0.177608	0.115404	0.106415	0.0957272
	0.248512	0.234656		0.196977	0.159815		0.212277	0.169003		0.291384	0.119286	0.193369	0.0815742		0.151349	0.103192	0.120623	0.113762
	0.254385	0.28301		0.193395	0.182758		0.215663	0.184648		0.287355	0.186468	0.200242	0.109731		0.121793	0.124212	0.12551	0.172554
	0.261579	0.258151		0.193785	0.190791		0.217463	0.179897		0.283831	0.170076	0.214989	0.0992804		0.1125	0.103461	0.136157	0.179839
	0.259046	0.261038		0.196724	0.206437		0.215766	0.18583		0.269764	0.174913	0.220282	0.112657		0.105832	0.111015	0.136181	0.21767
	0.275794	0.252796		0.197899	0.212737		0.21175	0.187484		0.278006	0.172285	0.243403	0.125049		0.0983213	0.131319	0.158783	0.218954
	0.265471	0.249409		0.194422	0.215992		0.204587	0.19172		0.257518	0.170697	0.257097	0.139369		0.0891487	0.149592	0.144574	0.200012
	0.249091	0.238279		0.184916	0.209876		0.192237	0.199374		0.235029	0.180107	0.254411	0.142038		0.0858968	0.154907	0.127458	0.162611
	0.26041	0.272064		0.193392	0.239329		0.19878	0.210427		0.241629	0.202413	0.254516	0.186617		0.0843225	0.188976	0.114988	0.161924
	0.261488	0.264694		0.195272	0.231421		0.199209	0.212912		0.240632	0.191994	0.281943	0.178461		0.106872	0.16569	0.140018	0.141003
	0.214599	0.216392		0.231613	0.164215		0.210902	0.167734		0.23886	0.0785778	0.183147	0.0811203		0.140298	0.177391	0.0792266	0.12272
	0.223969	0.224091		0.235977	0.167475		0.213251	0.166325		0.250751	0.0749754	0.186022	0.0906057		0.156415	0.163477	0.0921463	0.0973993
	0.230824	0.242243		0.212988	0.175014		0.217879	0.181603		0.254569	0.112269	0.18568	0.0990415		0.159293	0.19874	0.095054	0.119405
	0.264906	0.225537		0.195885	0.157794		0.207247	0.165223		0.246325	0.0994452	0.257936	0.0855872		0.0927149	0.130961	0.125287	0.0975386
[truncated: 36,097 more rows]
[truncated: 13 more columns]

## Sheet: Figure 4
B				C
Group parcellation Atlas					DCBC values
download from our webpage (section of "Atlases Produced")					MBMv4		MBMv1		Paxinos		Riken
https://marmosetbrainmapping.org/data.html				Spatial distance (mm)	Average	s.e.m	Average	s.e.m	Average	s.e.m	Average	s.e.m
				0	0.000199541	3.26375e-05	8.93183e-05	3.99053e-05	0.000118514	3.76505e-05	0.000185243	4.55373e-05
				0.2	0.000739703	9.48662e-05	0.000304176	0.000111798	0.000465024	0.000116768	0.000757344	0.000157697
				0.4	0.00147619	0.000232418	0.000356965	0.000306106	0.000789771	0.000314095	0.00150662	0.000342345
				0.6	0.00299604	0.000512362	0.00048512	0.000599825	0.00147307	0.000575084	0.00263382	0.000667067
				0.8	0.0048503	0.000839916	0.00100927	0.00107552	0.00281709	0.000979148	0.00384111	0.00111526
				1	0.00768295	0.00127042	0.0016321	0.00174039	0.0041663	0.00149554	0.00581224	0.00156796
				1.2	0.0103623	0.00171955	0.00300112	0.00232223	0.00636511	0.0021914	0.00617333	0.00196842
				1.4	0.0139061	0.00224008	0.00371265	0.00296074	0.00893512	0.00292325	0.008852	0.002665
				1.6	0.0162926	0.00282295	0.0071722	0.00399514	0.0103894	0.004079	0.0106053	0.00340763
				1.8	0.022622	0.00358788	0.00921896	0.00489134	0.0135146	0.00535192	0.0112729	0.00423252
				2	0.0340966	0.00513515	0.0157488	0.00621081	0.0130738	0.00662575	0.0146061	0.00493716
				2.2	0.0410763	0.00613944	0.0202685	0.00716486	0.0171105	0.00785703	0.0192681	0.00568159
				2.4	0.0469275	0.00676223	0.0219608	0.00796722	0.0204456	0.00925053	0.0239853	0.00678974
				2.6	0.0512094	0.00739771	0.0224247	0.00888039	0.0272993	0.00973425	0.0212477	0.00726308
				2.8	0.0548825	0.00780574	0.0216435	0.00966363	0.0233712	0.010089	0.0238102	0.00811226
				3	0.0603972	0.00826149	0.0245451	0.0108225	0.0289618	0.0108851	0.0291324	0.00880417
				3.2	0.0648513	0.00858779	0.0296563	0.0122495	0.0345404	0.0111892	0.0339926	0.00954378
				3.4	0.0637623	0.00897771	0.0291942	0.0133052	0.0443348	0.0100851	0.0388473	0.00989259
				3.6	0.0645443	0.00920503	0.0234661	0.0133124	0.0392353	0.0101075	0.0363299	0.0104812
				3.8	0.0662225	0.0100347	0.0181663	0.0134085	0.0394398	0.0102666	0.0450874	0.011129
				4	0.0641838	0.010619	0.0295044	0.0137315	0.0357234	0.0106728	0.0530678	0.0115148

## Sheet: Figure 5
						D
B: violinplot			C: violinplot			Spatial-reg				DNNl-reg
Left hemisphere	Right hemisphere		Left hemisphere	Right hemisphere		within		between		within		between				Spatial-reg		DNNl-reg
90.0616	91.7518		85.9144	87.7924		distance	correlation	distance	correlation	distance	correlation	distance	correlation		distance	correlation	s.e.m	correlation	s.e.m
93.1445	91.2998		87.6584	87.1256		0	0.998689	0	0.998566	0	0.998687	0	1		0	-0.00036633	6.54373e-05	4.1008e-05	3.43853e-05
89.7916	91.5897		84.6872	87.4395		0	0.99885	0	0.998722	0	0.998852	0	0.998698		0.2	-0.00036633	0.000139583	8.45194e-05	0.000127034
90.5835	92.2822		86.1737	87.0815		0	0.999055	0	0.998995	0	0.999064	0	0.999047		0.4	-0.000642896	0.000331132	-0.000274181	0.000325175
90.0593	92.3921		86.0671	87.9585		0	0.998592	0	0.998442	0	0.998588	0	0.998424		0.6	-0.000745475	0.000620174	-5.85914e-05	0.000618742
90.4867	93.0161		86.3943	87.063		0	0.998398	0	0.998241	0	0.998408	0	0.998263		0.8	-0.000939071	0.000995402	-0.000248253	0.000988447
91.6763	93.4378		87.6542	87.8236		0	0.998873	0	0.998781	0	0.998884	0	0.998824		1	-0.000581741	0.00146124	0.000283718	0.00146293
90.0161	92.8753		86.549	88.2527		0	0.998697	0	0.99857	0	0.998688	0	0.998558		1.2	6.68168e-05	0.00198168	0.000793338	0.00197997
91.757	90.1747		87.5853	88.0214		0	0.998631	0	0.998531	0	0.998646	0	0.99853		1.4	0.00125951	0.00257135	0.0060429	0.00257014
90.1146	90.7835		85.533	87.436		0	0.999034	0	0.998912	0	0.999032	0	0.998929		1.6	0.00139594	0.00317287	0.006665	0.00317125
91.3093	90.9564		83.3694	83.2739		0	0.998879	0	0.998747	0	0.998884	0	0.998786		1.8	0.00481975	0.003785	0.0101746	0.00379166
92.8062	90.9151		88.3526	86.8245		0	0.998656	0	0.998546	0	0.998657	0	0.998539		2	0.00688422	0.0044845	0.0174905	0.00439066
89.8569	90.8517		84.7723	86.1983		0	0.998816	0	0.998713	0	0.99881	0	0.998709		2.2	0.0102723	0.00504614	0.0206482	0.00495737
92.2432	92.6739		85.5151	87.786		0	0.998833	0	0.998791	0	0.998845	0	0.998837		2.4	0.0148596	0.00564058	0.0247842	0.00553571
91.6294	91.762		85.7351	87.1323		0	0.998639	0	0.998473	0	0.99863	0	0.998466		2.6	0.0165179	0.00612793	0.0270238	0.00602453
90.7139	91.4404		85.656	86.5896		0	0.99884	0	0.998758	0	0.998843	0	1		2.8	0.0160849	0.00659562	0.0276672	0.00642922
89.3469	90.3118		86.3921	86.8218		0	0.998407	0	0.998229	0	0.998417	0	0.998298		3	0.0164167	0.00687532	0.0310228	0.00685219
91.5802	90.7016		87.2961	85.8104		0	0.998873	0	0.998802	0	0.99887	0	0.998808		3.2	0.0175934	0.00723233	0.0320992	0.00725466
90.9421	91.6614		85.2057	87.9591		0	0.998833	0	0.998741	0	0.998835	0	0.998754		3.4	0.0199909	0.00749449	0.0331531	0.00744479
90.1515	91.3097		87.3046	86.3553		0	0.998879	0	0.998819	0	0.998888	0	0.998857		3.6	0.0196326	0.00775674	0.0356227	0.00770903
91.3824	92.1246		86.3918	87.7742		0	0.998951	0	0.998823	0	0.998959	0	0.998817		3.8	0.0153142	0.00793843	0.037145	0.0078297
92.0572	91.0469		87.0238	86.5497		0	0.998728	0	0.998664	0	0.998735	0	0.998661		4	0.0220087	0.00808637	0.0398376	0.00807738
91.1865	91.5196		86.6176	87.837		0	0.998528	0	0.998425	0	0.998542	0	0.998445
91.3954	91.1212		87.6731	87.0101		0	0.998815	0	0.998747	0	0.998825	0	0.998684
88.986	90.0452		85.0964	85.6143		0	0.998745	0	0.998685	0	0.998737	0	0.998721
93.1523	89.9225		88.0664	87.0662		0	0.99912	0	0.999072	0	0.999131	0	0.999053
91.7928	92.304		87.053	86.4874		0	0.998686	0	0.998615	0	0.998695	0	0.99863
91.7387	91.9791		87.1493	86.4178		0	0.998977	0	0.998946	0	0.99898	0	0.99895
91.7923	92.1661		87.6051	87.3105		0	0.998524	0	0.998422	0	0.998522	0	0.998456
90.8918	89.6468		83.7892	86.9282		0	0.998781	0	0.998754	0	0.998791	0	0.998747
91.669	92.8235		87.0867	87.5762		0	0.998953	0	0.998831	0	0.998946	0	0.998838
92.8955	91.6063		89.0131	88.2873		0	0.998631	0	0.998636	0	0.998625	0	0.998621
89.6588	91.7881		84.9278	86.8735		0	0.998906	0	0.998899	0	0.998909	0	0.998888
91.1829	91.2752		87.1816	87.4861		0	0.998264	0	0.999034	0	0.998243	0	0.999007
92.7555	91.5504		86.5609	86.1973		0	0.999011	0	0.998683	0	0.999022	0	0.998717
90.8955	89.6048		84.8537	85.3581		0	0.998886	0	0.998256	0	0.998884	0	0.998222
90.8588	91.7858		86.1653	86.7737		0	0.998489	0	0.998855	0	0.998536	0	0.998822
93.0892	93.2255		89.2139	87.4326		0	0.998851	0	0.998688	0	0.998866	0	0.998678
92.2666	89.5407		86.4645	86.359		0	0.998491	0	0.998604	0	0.998492	0	0.998633
						0	0.998318	0	0.998977	0	0.998322	0	0.998986
						0	0.998602	0	0.998724	0	0.998599	0	0.99873
						0	0.998769	0	0.998658	0	0.998763	0	0.998646
						0	0.998765	0	0.998775	0	0.998763	0	0.998844
						0	0.997725	0	0.998863	0	0.998722	0	0.998888
						0	0.997932	0	0.998564	0	0.998952	0	0.998564
						0	0.998065	0	0.998716	0	0.999072	0	0.998726
						0	0.997701	0	0.998293	0	0.998702	0	0.998283
						0	0.997422	0	0.998677	0	0.998435	0	0.998693
						0	0.997909	0	0.998839	0	0.998895	0	0.998823
						0	0.997761	0	0.998757	0	0.998766	0	0.998797
						0	0.997693	0	0.998642	0	0.998698	0	0.998616
						0	0.998018	0	0.998635	0	0.999027	0	0.99867
						0	0.997829	0	0.998346	0	0.998832	0	1
						0	0.997771	0	0.998819	0	0.998758	0	0.998806
						0	0.997861	0	0.998734	0	0.998853	0	0.998725
						0	0.997893	0	0.99891	0	0.998896	0	0.998913
						0	0.997676	0	0.998709	0	0.998684	0	0.998681
						0	0.997829	0	0.998914	0	0.998834	0	0.998892
						0	0.997467	0	0.998325	0	0.998472	0	0.998306
						0	0.997772	0	0.998697	0	0.998775	0	0.998697
						0	0.997884	0	0.99865	0	0.998888	0	0.998646
						0	0.997822	0.2	0.99464	0	0.998828	0.2	0.994755
						0	0.997733	0.2	0.995384	0	0.998731	0.2	0.99541
						0	0.997682	0.2	0.996205	0	0.99869	0.2	0.996421
						0	0.997383	0.2	0.994296	0	0.998395	0.2	0.994329
						0	0.997904	0.2	0.993508	0	0.998911	0.2	0.99364
						0	0.997769	0.2	0.995456	0	0.998768	0.2	0.995655
						0	0.997969	0.2	0.994671	0	0.998966	0.2	0.994748
						0	0.997768	0.2	0.994567	0	0.99877	0.2	0.994715
						0	0.997927	0.2	0.995924	0	0.998931	0.2	0.996105
						0	0.997428	0.2	0.995295	0	0.998404	0.2	0.995407
						0	0.99762	0.2	0.994487	0	0.998645	0.2	0.994584
						0	0.997775	0.2	0.995224	0	0.998776	0.2	0.995363
						0	0.997569	0.2	0.995509	0	0.998578	0.2	0.99563
						0	0.997879	0.2	0.994299	0	0.998878	0.2	0.994427
						0	0.997295	0.2	0.995392	0	0.998296	0.2	1
						0	0.998105	0.2	0.993446	0	0.999106	0.2	0.993699
						0	0.997884	0.2	0.995584	0	0.998895	0.2	0.99564
						0	0.9975	0.2	0.995352	0	0.998494	0.2	0.995351
						0	0.997782	0.2	0.995588	0	0.998777	0.2	0.995712
						0	0.997581	0.2	0.99571	0	0.998585	0.2	0.995749
						0	0.996922	0.2	0.995025	0	0.997926	0.2	0.995153
						0	0.997636	0.2	0.994307	0	0.998642	0.2	0.994453
						0	0.99778	0.2	0.995329	0	0.99879	0.2	0.995386
						0	0.997724	0.2	0.99512	0	0.998714	0.2	0.995242
						0.2	0.995087	0.2	0.99653	0.2	0.995062	0.2	0.996595
						0.2	0.995719	0.2	0.994836	0.2	0.995737	0.2	0.994801
						0.2	0.996511	0.2	0.996129	0.2	0.99652	0.2	0.996096
						0.2	0.994792	0.2	0.994131	0.2	0.994756	0.2	0.994229
						0.2	0.993993	0.2	0.995412	0.2	0.99403	0.2	0.99548
						0.2	0.99577	0.2	0.995666	0.2	0.995794	0.2	0.995755
						0.2	0.995125	0.2	0.994998	0.2	0.995078	0.2	0.994957
						0.2	0.9949	0.2	0.995947	0.2	0.994944	0.2	0.995978
						0.2	0.99638	0.2	0.996479	0.2	0.996384	0.2	0.996484
						0.2	0.995788	0.2	0.995201	0.2	0.995802	0.2	0.995341
						0.2	0.994972	0.2	0.993468	0.2	0.994942	0.2	0.993569
						0.2	0.995596	0.2	0.995755	0.2	0.995573	0.2	0.995672
						0.2	0.995639	0.2	0.995207	0.2	0.995677	0.2	0.99522
						0.2	0.994884	0.2	0.994902	0.2	0.994849	0.2	0.994906
						0.2	0.99564	0.2	0.996234	0.2	0.995637	0.2	0.996265
						0.2	0.994002	0.2	0.995256	0.2	0.994035	0.2	0.995195
						0.2	0.995792	0.2	0.995088	0.2	0.995781	0.2	0.995065
						0.2	0.995654	0.2	0.995583	0.2	0.995654	0.2	0.995653
						0.2	0.995727	0.2	0.995777	0.2	0.995748	0.2	0.99593
						0.2	0.996163	0.2	0.994776	0.2	0.996165	0.2	0.994842
						0.2	0.995174	0.2	0.995273	0.2	0.995195	0.2	0.995321
						0.2	0.994557	0.2	0.993706	0.2	0.99461	0.2	0.993727
						0.2	0.995499	0.2	0.995133	0.2	0.995538	0.2	0.995182
						0.2	0.995314	0.2	0.995738	0.2	0.995291	0.2	0.995741
						0.2	0.996667	0.2	0.995501	0.2	0.996698	0.2	0.995544
						0.2	0.995153	0.2	0.995066	0.2	0.995171	0.2	0.995036
						0.2	0.99616	0.2	0.994996	0.2	0.996171	0.2	0.99513
						0.2	0.994446	0.2	0.99404	0.2	0.994444	0.2	0.994074
						0.2	0.995431	0.2	0.99564	0.2	0.995454	0.2	0.99565
						0.2	0.996111	0.2	0.995353	0.2	0.996091	0.2	0.995306
						0.2	0.99487	0.2	0.996043	0.2	0.994853	0.2	0.996096
						0.2	0.995994	0.2	0.99526	0.2	0.995999	0.2	0.995225
						0.2	0.993453	0.2	0.995961	0.2	0.993383	0.2	0.995941
						0.2	0.996298	0.2	0.993822	0.2	0.996357	0.2	0.993843
						0.2	0.99593	0.2	0.995139	0.2	0.995909	0.2	0.995185
						0.2	0.994449	0.2	0.995175	0.2	0.994534	0.2	0.995175
						0.2	0.995686	0.4	0.986604	0.2	0.995729	0.4	0.986847
						0.2	0.994356	0.4	0.988504	0.2	0.994346	0.4	0.988605
						0.2	0.993718	0.4	0.99055	0.2	0.993725	0.4	0.991066
						0.2	0.994724	0.4	0.985838	0.2	0.99472	0.4	0.985936
						0.2	0.995459	0.4	0.983693	0.2	0.995436	0.4	0.98413
						0.2	0.995425	0.4	0.988697	0.2	0.995408	0.4	0.989151
						0.2	0.994237	0.4	0.986728	0.2	0.99522	0.4	0.986929
						0.2	0.99504	0.4	0.986471	0.2	0.996095	0.4	0.986812
						0.2	0.995536	0.4	0.989872	0.2	0.996557	0.4	0.990373
						0.2	0.994143	0.4	0.9883	0.2	0.995132	0.4	0.988592
						0.2	0.993097	0.4	0.986268	0.2	0.994127	0.4	0.986345
						0.2	0.994939	0.4	0.988144	0.2	0.995902	0.4	0.988347
						0.2	0.994379	0.4	0.988785	0.2	0.995397	0.4	0.988958
						0.2	0.994142	0.4	0.985672	0.2	0.99517	0.4	0.985829
						0.2	0.995354	0.4	0.988458	0.2	0.996379	0.4	NaN
						0.2	0.994632	0.4	0.983588	0.2	0.995647	0.4	0.984184
						0.2	0.994424	0.4	0.988899	0.2	0.995388	0.4	0.989036
						0.2	0.99478	0.4	0.988442	0.2	0.995745	0.4	0.988296
						0.2	0.994893	0.4	0.98891	0.2	0.995893	0.4	0.989144
						0.2	0.994071	0.4	0.989393	0.2	0.9951	0.4	0.989488
						0.2	0.994617	0.4	0.987657	0.2	0.995645	0.4	0.987929
						0.2	0.993265	0.4	0.98596	0.2	0.994294	0.4	0.986227
						0.2	0.994455	0.4	0.988383	0.2	0.995473	0.4	0.988416
						0.2	0.994823	0.4	0.987821	0.2	0.995842	0.4	0.987968
						0.2	0.994598	0.4	0.991366	0.2	0.995592	0.4	0.991483
						0.2	0.994332	0.4	0.98705	0.2	0.995328	0.4	0.987068
						0.2	0.994066	0.4	0.990322	0.2	0.995101	0.4	0.990342
						0.2	0.993154	0.4	0.985318	0.2	0.994173	0.4	0.985472
						0.2	0.99489	0.4	0.988559	0.2	0.995916	0.4	0.988693
						0.2	0.99444	0.4	0.989276	0.2	0.995432	0.4	0.989391
						0.2	0.995152	0.4	0.987523	0.2	0.996156	0.4	0.987482
						0.2	0.994445	0.4	0.989782	0.2	0.995471	0.4	0.990031
						0.2	0.994989	0.4	0.991198	0.2	0.995988	0.4	0.991167
						0.2	0.993123	0.4	0.988052	0.2	0.994065	0.4	0.988434
						0.2	0.993866	0.4	0.983761	0.2	0.994954	0.4	0.98405
						0.2	0.994473	0.4	0.989269	0.2	0.995468	0.4	0.98915
						0.2	0.993635	0.4	0.988078	0.2	0.994644	0.4	0.988104
						0.2	0.994856	0.4	0.987173	0.2	0.995867	0.4	0.987213
						0.2	0.992604	0.4	0.990567	0.2	0.993642	0.4	0.990677
						0.2	0.995674	0.4	0.988148	0.2	0.99667	0.4	0.98823
						0.2	0.99493	0.4	0.987727	0.2	0.995979	0.4	0.987764
						0.2	0.993487	0.4	0.989101	0.2	0.994452	0.4	0.989277
						0.2	0.994502	0.4	0.989378	0.2	0.995505	0.4	0.989919
						0.2	0.993741	0.4	0.98684	0.2	0.99477	0.4	0.987062
						0.2	0.991274	0.4	0.988229	0.2	0.992298	0.4	0.988302
						0.2	0.993896	0.4	0.984289	0.2	0.994904	0.4	0.98444
						0.2	0.994391	0.4	0.98783	0.2	0.995455	0.4	0.98801
						0.2	0.994237	0.4	0.989337	0.2	0.995227	0.4	0.989387
						0.4	0.987245	0.4	0.988498	0.4	0.98717	0.4	0.988889
						0.4	0.988941	0.4	0.987655	0.4	0.988988	0.4	0.987597
						0.4	0.990965	0.4	0.987522	0.4	0.990947	0.4	0.987655
						0.4	0.986554	0.4	0.98533	0.4	0.986454	0.4	0.985259
						0.4	0.984358	0.4	0.989158	0.4	0.984453	0.4	0.989253
						0.4	0.989038	0.4	0.988402	0.4	0.989095	0.4	0.988411
						0.4	0.987362	0.4	0.990274	0.4	0.987239	0.4	0.99044
						0.4	0.986757	0.4	0.987955	0.4	0.986851	0.4	0.987794
						0.4	0.990599	0.4	0.989965	0.4	0.990608	0.4	0.98999
						0.4	0.989089	0.4	0.984448	0.4	0.989107	0.4	0.984646
						0.4	0.987015	0.4	0.987869	0.4	0.986906	0.4	0.988171
						0.4	0.98862	0.4	0.988003	0.4	0.988567	0.4	0.988028
						0.4	0.988624	0.6	0.974512	0.4	0.988716	0.6	0.97483
						0.4	0.986668	0.6	0.978334	0.4	0.986584	0.6	0.978475
						0.4	0.988659	0.6	0.981882	0.4	0.988677	0.6	0.982792
						0.4	0.984306	0.6	0.973423	0.4	0.984393	0.6	0.973908
						0.4	0.989058	0.6	0.969176	0.4	0.989025	0.6	0.969816
						0.4	0.988699	0.6	0.978221	0.4	0.988728	0.6	0.979183
						0.4	0.988863	0.6	0.974774	0.4	0.988923	0.6	0.97519
						0.4	0.990072	0.6	0.974207	0.4	0.990083	0.6	0.974855
						0.4	0.987455	0.6	0.980817	0.4	0.987503	0.6	0.981678
						0.4	0.98593	0.6	0.977703	0.4	0.98606	0.6	0.978551
						0.4	0.988299	0.6	0.974066	0.4	0.988394	0.6	0.974221
						0.4	0.987864	0.6	0.977414	0.4	0.987794	0.6	0.977907
						0.4	0.991361	0.6	0.978594	0.4	0.991437	0.6	0.979253
						0.4	0.98746	0.6	0.972755	0.4	0.987502	0.6	0.973194
						0.4	0.989991	0.6	0.977979	0.4	0.990029	0.6	NaN
						0.4	0.985501	0.6	0.968677	0.4	0.985488	0.6	0.969388
						0.4	0.988165	0.6	0.97873	0.4	0.988239	0.6	0.978959
						0.4	0.989937	0.6	0.977899	0.4	0.989883	0.6	0.978105
						0.4	0.986627	0.6	0.978789	0.4	0.986577	0.6	0.979142
						0.4	0.989675	0.6	0.979922	0.4	0.989683	0.6	0.979962
						0.4	0.983022	0.6	0.97647	0.4	0.982855	0.6	0.97714
						0.4	0.99039	0.6	0.973387	0.4	0.990524	0.6	0.974099
						0.4	0.98952	0.6	0.977688	0.4	0.989463	0.6	0.977628
						0.4	0.985649	0.6	0.976761	0.4	0.985838	0.6	0.977044
						0.4	0.988804	0.6	0.983582	0.4	0.988908	0.6	0.983769
						0.4	0.985319	0.6	0.97508	0.4	0.985281	0.6	0.97538
						0.4	0.983622	0.6	0.981501	0.4	0.983636	0.6	0.981514
						0.4	0.98622	0.6	0.971865	0.4	0.986209	0.6	0.972306
						0.4	0.988333	0.6	0.978345	0.4	0.988299	0.6	0.978644
						0.4	0.988083	0.6	0.979329	0.4	0.988035	0.6	0.979678
						0.4	0.986611	0.6	0.976205	0.4	0.987572	0.6	0.976057
						0.4	0.988677	0.6	0.980535	0.4	0.989825	0.6	0.980819
						0.4	0.989998	0.6	0.983073	0.4	0.991075	0.6	0.983267
						0.4	0.986353	0.6	0.977363	0.4	0.987315	0.6	0.978194
						0.4	0.983706	0.6	0.969425	0.4	0.984779	0.6	0.969815
						0.4	0.988421	0.6	0.979688	0.4	0.989333	0.6	0.979246
						0.4	0.986979	0.6	0.97719	0.4	0.988002	0.6	0.977446
						0.4	0.98634	0.6	0.97539	0.4	0.987423	0.6	0.975769
						0.4	0.989519	0.6	0.982061	0.4	0.990572	0.6	0.982326
						0.4	0.987698	0.6	0.9776	0.4	0.988717	0.6	0.977567
						0.4	0.987124	0.6	0.976703	0.4	0.988011	0.6	0.976811
						0.4	0.988059	0.6	0.979132	0.4	0.988964	0.6	0.979485
						0.4	0.988298	0.6	0.979599	0.4	0.98927	0.6	0.980812
						0.4	0.986144	0.6	0.975019	0.4	0.987212	0.6	0.975069
						0.4	0.987592	0.6	0.97766	0.4	0.988667	0.6	0.977768
						0.4	0.984044	0.6	0.970275	0.4	0.985125	0.6	0.97051
						0.4	0.987175	0.6	0.976927	0.4	0.988219	0.6	0.977123
						0.4	0.988105	0.6	0.979945	0.4	0.989175	0.6	0.980153
						0.4	0.987516	0.6	0.978288	0.4	0.988485	0.6	0.979043
						0.4	0.986881	0.6	0.976647	0.4	0.987848	0.6	0.976427
						0.4	0.986156	0.6	0.976288	0.4	0.987262	0.6	0.976816
						0.4	0.983743	0.6	0.9723	0.4	0.984815	0.6	0.972349
						0.4	0.988359	0.6	0.979413	0.4	0.989397	0.6	0.979679
						0.4	0.987167	0.6	0.97777	0.4	0.988142	0.6	0.977743
						0.4	0.989035	0.6	0.981569	0.4	0.990038	0.6	0.981908
						0.4	0.987181	0.6	0.977122	0.4	0.98824	0.6	0.977267
						0.4	0.988539	0.6	0.981033	0.4	0.989536	0.6	0.980951
						0.4	0.983674	0.6	0.970411	0.4	0.984517	0.6	0.970857
						0.4	0.985685	0.6	0.976773	0.4	0.986931	0.6	0.977443
						0.4	0.987257	0.6	0.976744	0.4	0.988234	0.6	0.977434
						0.4	0.985014	0.8	0.959424	0.4	0.986036	0.8	0.959715
						0.4	0.988231	0.8	0.965376	0.4	0.989263	0.8	0.965137
						0.4	0.982368	0.8	0.971398	0.4	0.983475	0.8	0.971909
						0.4	0.990341	0.8	0.957881	0.4	0.991341	0.8	0.95853
						0.4	0.988493	0.8	0.95046	0.4	0.989665	0.8	0.951515
						0.4	0.984718	0.8	0.965465	0.4	0.985645	0.8	0.966431
						0.4	0.98736	0.8	0.960048	0.4	0.988367	0.8	0.960294
						0.4	0.985308	0.8	0.958828	0.4	0.986399	0.8	0.959542
						0.4	0.978912	0.8	0.969725	0.4	0.979966	0.8	0.970356
						0.4	0.985673	0.8	0.964363	0.4	0.986699	0.8	0.965474
						0.4	0.987082	0.8	0.959048	0.4	0.988254	0.8	0.958592
						0.4	0.986583	0.8	0.964182	0.4	0.987552	0.8	0.964318
						0.6	0.975698	0.8	0.966095	0.6	0.975574	0.8	0.966819
						0.6	0.979042	0.8	0.956367	0.6	0.979136	0.8	0.95654
						0.6	0.982911	0.8	0.964866	0.6	0.982828	0.8	0.964238
						0.6	0.974581	0.8	0.949797	0.6	0.974366	0.8	0.950834
						0.6	0.970275	0.8	0.965711	0.6	0.970425	0.8	0.966206
						0.6	0.979197	0.8	0.964717	0.6	0.979264	0.8	0.964813
						0.6	0.975987	0.8	0.965936	0.6	0.975721	0.8	0.966532
						0.6	0.974831	0.8	0.968033	0.6	0.974927	0.8	0.967479
						0.6	0.982097	0.8	0.96232	0.6	0.982113	0.8	0.963055
						0.6	0.979258	0.8	0.957786	0.6	0.979241	0.8	0.95843
						0.6	0.975424	0.8	0.964388	0.6	0.975188	0.8	0.964255
						0.6	0.9785	0.8	0.96284	0.6	0.978409	0.8	0.963229
						0.6	0.978343	0.8	0.973768	0.6	0.978476	0.8	0.973833
						0.6	0.974623	0.8	0.960598	0.6	0.974462	0.8	0.960686
						0.6	0.978407	0.8	0.970262	0.6	0.978477	0.8	0.97038
						0.6	0.969997	0.8	0.95486	0.6	0.970112	0.8	0.954989
						0.6	0.979158	0.8	0.965597	0.6	0.9791	0.8	0.965936
						0.6	0.978432	0.8	0.967089	0.6	0.978481	0.8	0.967417
						0.6	0.978731	0.8	0.96121	0.6	0.978868	0.8	0.960835
						0.6	0.981151	0.8	0.967894	0.6	0.981184	0.8	0.967939
						0.6	0.976131	0.8	0.972216	0.6	0.976174	0.8	0.972538
						0.6	0.973377	0.8	0.963059	0.6	0.973599	0.8	0.963966
						0.6	0.977734	0.8	0.950496	0.6	0.977919	0.8	0.950402
						0.6	0.977033	0.8	0.966886	0.6	0.976867	0.8	0.9666
						0.6	0.983678	0.8	0.96256	0.6	0.983801	0.8	0.96296
						0.6	0.976188	0.8	0.959974	0.6	0.976301	0.8	0.961021
						0.6	0.980853	0.8	0.970699	0.6	0.980929	0.8	0.97104
						0.6	0.972327	0.8	0.963749	0.6	0.972312	0.8	0.963505
						0.6	0.977481	0.8	0.962281	0.6	0.977664	0.8	0.962281
						0.6	0.980923	0.8	0.966238	0.6	0.980791	0.8	0.966123
						0.6	0.97444	0.8	0.96679	0.6	0.974323	0.8	0.968213
						0.6	0.980495	0.8	0.959184	0.6	0.980494	0.8	0.959436
						0.6	0.967767	0.8	0.963749	0.6	0.967433	0.8	0.96382
						0.6	0.981744	0.8	0.951468	0.6	0.981947	0.8	0.95179
						0.6	0.980223	0.8	0.96261	0.6	0.980109	0.8	0.963008
						0.6	0.97275	0.8	0.967331	0.6	0.973047	0.8	0.967491
						0.6	0.978711	0.8	0.965251	0.6	0.978879	0.8	0.966295
						0.6	0.972016	0.8	0.9623	0.6	0.971926	0.8	0.962056
						0.6	0.968739	0.8	0.961673	0.6	0.968743	0.8	0.962493
						0.6	0.973676	0.8	0.954715	0.6	0.973633	0.8	0.955134
						0.6	0.978051	0.8	0.966189	0.6	0.977971	0.8	0.966392
						0.6	0.977292	0.8	0.963515	0.6	0.977191	0.8	0.963199
						0.6	0.975357	0.8	0.969863	0.6	0.977277	0.8	0.970339
						0.6	0.979286	0.8	0.963248	0.6	0.981573	0.8	0.963806
						0.6	0.981921	0.8	0.968893	0.6	0.984056	0.8	0.969088
						0.6	0.974965	0.8	0.951544	0.6	0.976864	0.8	0.952576
						0.6	0.970024	0.8	0.962758	0.6	0.972142	0.8	0.963245
						0.6	0.978852	0.8	0.96279	0.6	0.980676	0.8	0.963197
						0.6	0.976084	1	0.940221	0.6	0.978068	1	0.940376
						0.6	0.974855	1	0.949549	0.6	0.977024	1	0.949227
						0.6	0.980932	1	0.958164	0.6	0.98302	1	0.959334
						0.6	0.977571	1	0.939298	0.6	0.979583	1	0.939526
						0.6	0.976439	1	0.927047	0.6	0.978236	1	0.927954
						0.6	0.978263	1	0.949408	0.6	0.980004	1	0.951159
						0.6	0.978616	1	0.941239	0.6	0.98048	1	0.941638
						0.6	0.974449	1	0.93993	0.6	0.976563	1	0.940659
						0.6	0.97726	1	0.955618	0.6	0.979405	1	0.956728
						0.6	0.970432	1	0.948618	0.6	0.97259	1	0.949922
						0.6	0.976483	1	0.93999	0.6	0.978552	1	0.939325
						0.6	0.978198	1	0.947966	0.6	0.980271	1	0.948321
						0.6	0.977096	1	0.95037	0.6	0.978968	1	0.951309
						0.6	0.975992	1	0.935634	0.6	0.977918	1	0.935774
						0.6	0.974529	1	0.948494	0.6	0.976741	1	0.947853
						0.6	0.970128	1	0.925302	0.6	0.972191	1	0.926914
						0.6	0.978846	1	0.949609	0.6	0.980899	1	0.949955
						0.6	0.976521	1	0.947795	0.6	0.978476	1	0.94793
						0.6	0.980109	1	0.948722	0.6	0.982076	1	0.949078
						0.6	0.976585	1	0.952795	0.6	0.978673	1	0.953181
						0.6	0.979047	1	0.944018	0.6	0.981028	1	0.945017
						0.6	0.9698	1	0.938483	0.6	0.971487	1	0.93751
						0.6	0.973792	1	0.947753	0.6	0.976308	1	0.947594
						0.6	0.976755	1	0.946186	0.6	0.978645	1	0.945916
						0.6	0.972317	1	0.96181	0.6	0.974349	1	0.961883
						0.6	0.978534	1	0.942017	0.6	0.980608	1	0.94262
						0.6	0.967354	1	0.956172	0.6	0.969567	1	0.956448
						0.6	0.982505	1	0.932813	0.6	0.984501	1	0.933288
						0.6	0.979206	1	0.949439	0.6	0.981541	1	0.950218
						0.6	0.971996	1	0.951393	0.6	0.973885	1	0.951475
						0.6	0.976923	1	0.942664	0.6	0.978939	1	0.942217
						0.6	0.97289	1	0.952154	0.6	0.975076	1	0.95271
						0.6	0.960802	1	0.958562	0.6	0.962899	1	0.959512
						0.6	0.973537	1	0.94584	0.6	0.975552	1	0.946746
						0.6	0.976534	1	0.927428	0.6	0.9788	1	0.927166
						0.6	0.975358	1	0.951037	0.6	0.977306	1	0.950984
						0.8	0.960716	1	0.94453	0.8	0.960547	1	0.944767
						0.8	0.966261	1	0.940515	0.8	0.966409	1	0.94117
						0.8	0.972438	1	0.956937	0.8	0.972256	1	0.957333
						0.8	0.959207	1	0.946741	0.8	0.958867	1	0.946692
						0.8	0.952077	1	0.944925	0.8	0.952204	1	0.944544
						0.8	0.966416	1	0.95002	0.8	0.966444	1	0.951016
						0.8	0.96126	1	0.95136	0.8	0.960806	1	0.95351
						0.8	0.959475	1	0.939732	0.8	0.959522	1	0.940177
						0.8	0.970992	1	0.947128	0.8	0.971036	1	0.946048
						0.8	0.966511	1	0.927688	0.8	0.966412	1	0.92802
						0.8	0.960473	1	0.945174	0.8	0.960063	1	0.945395
						0.8	0.965433	1	0.951942	0.8	0.965364	1	0.952249
						0.8	0.964911	1	0.948583	0.8	0.965133	1	0.948633
						0.8	0.958946	1	0.945109	0.8	0.958684	1	0.944954
						0.8	0.965089	1	0.943823	0.8	0.965239	1	0.945189
						0.8	0.951373	1	0.934335	0.8	0.951503	1	0.934953
						0.8	0.966325	1	0.950479	0.8	0.966225	1	0.951192
						0.8	0.965118	1	0.946144	0.8	0.965157	1	0.946085
						0.8	0.965525	1	0.956104	0.8	0.965758	1	0.956626
						0.8	0.969651	1	0.946414	0.8	0.969646	1	0.947336
						0.8	0.961486	1	0.953922	0.8	0.961472	1	0.953907
						0.8	0.957328	1	0.927928	0.8	0.957651	1	0.929291
						0.8	0.964106	1	0.944644	0.8	0.964382	1	0.945194
						0.8	0.963111	1	0.945437	0.8	0.962827	1	0.946068
						0.8	0.9738	1.2	0.917995	0.8	0.97395	1.2	0.917889
						0.8	0.961802	1.2	0.93097	0.8	0.962003	1.2	0.930301
						0.8	0.968939	1.2	0.94294	0.8	0.969068	1.2	0.944493
						0.8	0.955222	1.2	0.917934	0.8	0.955221	1.2	0.919054
						0.8	0.963735	1.2	0.901808	0.8	0.964083	1.2	0.903016
						0.8	0.969346	1.2	0.930971	0.8	0.969111	1.2	0.932832
						0.8	0.958619	1.2	0.919945	0.8	0.958403	1.2	0.920981
						0.8	0.968644	1.2	0.917627	0.8	0.968606	1.2	0.919995
						0.8	0.948071	1.2	0.939486	0.8	0.947535	1.2	0.941134
						0.8	0.970496	1.2	0.930133	0.8	0.970752	1.2	0.93195
						0.8	0.968294	1.2	0.917669	0.8	0.9681	1.2	0.9181
						0.8	0.956146	1.2	0.929101	0.8	0.956472	1.2	0.929565
						0.8	0.965698	1.2	0.932318	0.8	0.965935	1.2	0.93348
						0.8	0.954852	1.2	0.912323	0.8	0.954718	1.2	0.91273
						0.8	0.949502	1.2	0.929473	0.8	0.949457	1.2	0.928761
						0.8	0.957386	1.2	0.898033	0.8	0.95735	1.2	0.900308
						0.8	0.964988	1.2	0.930825	0.8	0.964858	1.2	0.931801
						0.8	0.963351	1.2	0.928296	0.8	0.963176	1.2	0.928263
						0.8	0.960756	1.2	0.930812	0.8	0.962629	1.2	0.931717
						0.8	0.967186	1.2	0.935416	0.8	0.969659	1.2	0.936794
						0.8	0.971561	1.2	0.923463	0.8	0.973801	1.2	0.925654
						0.8	0.960339	1.2	0.915591	0.8	0.962048	1.2	0.914846
						0.8	0.95246	1.2	0.927339	0.8	0.954611	1.2	0.927162
						0.8	0.966453	1.2	0.927421	0.8	0.968147	1.2	0.927039
						0.8	0.962012	1.2	0.948086	0.8	0.963903	1.2	0.948417
						0.8	0.960031	1.2	0.921797	0.8	0.962307	1.2	0.922768
						0.8	0.969764	1.2	0.94003	0.8	0.971897	1.2	0.94006
						0.8	0.964504	1.2	0.908106	0.8	0.96654	1.2	0.908636
						0.8	0.962722	1.2	0.930698	0.8	0.964436	1.2	0.932401
						0.8	0.965708	1.2	0.933358	0.8	0.967229	1.2	0.934688
						0.8	0.966085	1.2	0.922	0.8	0.967776	1.2	0.922006
						0.8	0.959251	1.2	0.935944	0.8	0.961421	1.2	0.935328
						0.8	0.963878	1.2	0.944064	0.8	0.966129	1.2	0.945307
						0.8	0.952782	1.2	0.927338	0.8	0.955037	1.2	0.928432
						0.8	0.962651	1.2	0.901813	0.8	0.964766	1.2	0.90177
						0.8	0.965248	1.2	0.933413	0.8	0.967346	1.2	0.932499
						0.8	0.963614	1.2	0.924898	0.8	0.965337	1.2	0.925231
						0.8	0.961997	1.2	0.919096	0.8	0.963918	1.2	0.918621
						0.8	0.959527	1.2	0.941414	0.8	0.961869	1.2	0.941831
						0.8	0.952634	1.2	0.92813	0.8	0.95477	1.2	0.929039
						0.8	0.96666	1.2	0.925997	0.8	0.968759	1.2	0.924645
						0.8	0.962842	1.2	0.932961	0.8	0.964815	1.2	0.933441
						0.8	0.968667	1.2	0.9344	0.8	0.970558	1.2	0.936748
						0.8	0.962996	1.2	0.917368	0.8	0.965183	1.2	0.918077
						0.8	0.966709	1.2	0.927911	0.8	0.968642	1.2	0.927161
						0.8	0.951783	1.2	0.900961	0.8	0.953299	1.2	0.90177
						0.8	0.958572	1.2	0.924948	0.8	0.961564	1.2	0.925517
						0.8	0.963235	1.2	0.93423	0.8	0.96501	1.2	0.934455
						0.8	0.955923	1.2	0.931055	0.8	0.957955	1.2	0.930557
						0.8	0.966006	1.2	0.925373	0.8	0.968165	1.2	0.925293
						0.8	0.948039	1.2	0.924138	0.8	0.950425	1.2	0.924866
						0.8	0.972329	1.2	0.911817	0.8	0.974365	1.2	0.912418
						0.8	0.96731	1.2	0.932682	0.8	0.969858	1.2	0.932535
						0.8	0.955694	1.2	0.927291	0.8	0.95758	1.2	0.926135
						0.8	0.96359	1.2	0.940893	0.8	0.965622	1.2	0.941229
						0.8	0.956878	1.2	0.928647	0.8	0.959163	1.2	0.928818
						0.8	0.937589	1.2	0.93752	0.8	0.939749	1.2	0.935743
						0.8	0.957791	1.2	0.902389	0.8	0.959764	1.2	0.902561
						0.8	0.963119	1.2	0.924348	0.8	0.965539	1.2	0.924906
						0.8	0.960803	1.2	0.926185	0.8	0.962731	1.2	0.927648
						1	0.942586	1.4	0.893281	1	0.942353	1.4	0.893072
						1	0.950895	1.4	0.908002	1	0.951079	1.4	0.9073
						1	0.959919	1.4	0.926174	1	0.959672	1.4	0.928678
						1	0.940879	1.4	0.895054	1	0.940391	1.4	0.896265
						1	0.930336	1.4	0.871658	1	0.930294	1.4	0.875184
						1	0.951104	1.4	0.910234	1	0.951025	1.4	0.912904
						1	0.943573	1.4	0.896259	1	0.942909	1.4	0.896521
						1	0.941021	1.4	0.890692	1	0.940984	1.4	0.895617
						1	0.957518	1.4	0.921119	1	0.9577	1.4	0.922228
						1	0.951153	1.4	0.909324	1	0.950934	1.4	0.909978
						1	0.94241	1.4	0.893696	1	0.941674	1.4	0.893057
						1	0.949907	1.4	0.909103	1	0.949867	1.4	0.90796
						1	0.948769	1.4	0.91124	1	0.949077	1.4	0.912548
						1	0.939935	1.4	0.884961	1	0.939636	1.4	0.885759
						1	0.949051	1.4	0.907853	1	0.949309	1.4	0.907073
						1	0.928786	1.4	0.866044	1	0.928899	1.4	0.866895
						1	0.950875	1.4	0.909403	1	0.950811	1.4	0.910449
						1	0.949023	1.4	0.90537	1	0.949049	1.4	0.903892
						1	0.949729	1.4	0.909574	1	0.950019	1.4	0.910459
						1	0.95588	1.4	0.917302	1	0.955758	1.4	0.918569
						1	0.944036	1.4	0.900736	1	0.943906	1.4	0.903437
						1	0.938284	1.4	0.889646	1	0.938862	1.4	0.889085
						1	0.947654	1.4	0.904225	1	0.94818	1.4	0.904489
						1	0.946508	1.4	0.905953	1	0.946071	1.4	0.905463
						1	0.961977	1.4	0.932067	1	0.962134	1.4	0.932391
						1	0.944743	1.4	0.8997	1	0.945124	1.4	0.900035
						1	0.95445	1.4	0.920964	1	0.954702	1.4	0.921529
						1	0.934459	1.4	0.879934	1	0.934564	1.4	0.880865
						1	0.947403	1.4	0.911054	1	0.947974	1.4	0.911483
						1	0.955478	1.4	0.913363	1	0.955056	1.4	0.914836
						1	0.939587	1.4	0.897418	1	0.93932	1.4	0.897173
						1	0.954446	1.4	0.915077	1	0.954424	1.4	0.915553
						1	0.924618	1.4	0.927722	1	0.923822	1.4	0.929873
						1	0.95694	1.4	0.906444	1	0.957255	1.4	0.907454
						1	0.954132	1.4	0.872512	1	0.95386	1.4	0.874135
						1	0.936341	1.4	0.912894	1	0.936756	1.4	0.911928
						1	0.950072	1.4	0.901785	1	0.95036	1.4	0.902036
						1	0.934179	1.4	0.892834	1	0.934037	1.4	0.893481
						1	0.926264	1.4	0.922955	1	0.92615	1.4	0.92449
						1	0.937677	1.4	0.906527	1	0.937604	1.4	0.907025
						1	0.949833	1.4	0.903493	1	0.94966	1.4	0.902511
						1	0.946591	1.4	0.912667	1	0.946356	1.4	0.914912
						1	0.943065	1.4	0.914826	1	0.944915	1.4	0.917736
						1	0.952515	1.4	0.891476	1	0.955189	1.4	0.891836
						1	0.959158	1.4	0.90531	1	0.961518	1.4	0.905494
						1	0.94296	1.4	0.870237	1	0.944479	1.4	0.871529
						1	0.931684	1.4	0.902388	1	0.933794	1.4	0.90241
						1	0.951465	1.4	0.912306	1	0.952973	1.4	0.912355
						1	0.945018	1.4	0.909302	1	0.946727	1.4	0.91152
						1	0.942147	1.4	0.903294	1	0.944499	1.4	0.903257
						1	0.956265	1.4	0.901532	1	0.958411	1.4	0.903046
						1	0.948766	1.4	0.883563	1	0.950849	1.4	0.884852
						1	0.94626	1.4	0.910931	1	0.947923	1.4	0.911391
						1	0.950733	1.4	0.906085	1	0.951851	1.4	0.905631
						1	0.950912	1.4	0.921491	1	0.952354	1.4	0.923315
						1	0.940836	1.4	0.907771	1	0.943011	1.4	0.907894
						1	0.947709	1.4	0.918386	1	0.950038	1.4	0.916918
						1	0.93146	1.4	0.873013	1	0.933825	1.4	0.873613
						1	0.946003	1.4	0.901793	1	0.948181	1.4	0.902468
						1	0.94964	1.4	0.903022	1	0.951645	1.4	0.904327
						1	0.947402	1.6	0.86796	1	0.94888	1.6	0.865374
						1	0.945244	1.6	0.885641	1	0.947184	1.6	0.885063
						1	0.94152	1.6	0.908921	1	0.944086	1.6	0.911071
						1	0.931914	1.6	0.871985	1	0.933986	1.6	0.873024
						1	0.952178	1.6	0.842821	1	0.954301	1.6	0.846639
						1	0.946463	1.6	0.889191	1	0.948474	1.6	0.891479
						1	0.954955	1.6	0.872482	1	0.956698	1.6	0.872235
						1	0.946765	1.6	0.863538	1	0.949049	1.6	0.867845
						1	0.951748	1.6	0.901748	1	0.953697	1.6	0.902864
						1	0.930124	1.6	0.888028	1	0.931461	1.6	0.888746
						1	0.940466	1.6	0.868875	1	0.944056	1.6	0.867037
						1	0.947018	1.6	0.8885	1	0.948619	1.6	0.887011
						1	0.936123	1.6	0.890395	1	0.938197	1.6	0.890398
						1	0.950957	1.6	0.857567	1	0.953201	1.6	0.858408
						1	0.924893	1.6	0.885506	1	0.927497	1.6	0.884789
						1	0.960067	1.6	0.833754	1	0.962093	1.6	0.833541
						1	0.953245	1.6	0.887797	1	0.95604	1.6	0.887752
						1	0.936199	1.6	0.883608	1	0.938072	1.6	0.881759
						1	0.947662	1.6	0.888717	1	0.949728	1.6	0.888594
						1	0.937643	1.6	0.898479	1	0.940169	1.6	0.898873
						1	0.909869	1.6	0.879016	1	0.912148	1.6	0.880443
						1	0.938766	1.6	0.864171	1	0.940721	1.6	0.863414
						1	0.947304	1.6	0.881435	1	0.949857	1.6	0.880703
						1	0.943408	1.6	0.884664	1	0.945312	1.6	0.883683
						1.2	0.921825	1.6	0.91627	1.2	0.921528	1.6	0.915691
						1.2	0.933537	1.6	0.876762	1.2	0.933733	1.6	0.877
						1.2	0.945716	1.6	0.900669	1.2	0.945282	1.6	0.900914
						1.2	0.92022	1.6	0.851491	1.2	0.919609	1.6	0.850933
						1.2	0.905765	1.6	0.889927	1.2	0.905334	1.6	0.890106
						1.2	0.933623	1.6	0.893304	1.2	0.933511	1.6	0.894491
						1.2	0.923474	1.6	0.871183	1.2	0.922652	1.6	0.8698
						1.2	0.920227	1.6	0.893453	1.2	0.919971	1.6	0.8936
						1.2	0.941953	1.6	0.911862	1.2	0.942307	1.6	0.912671
						1.2	0.933565	1.6	0.884642	1.2	0.93333	1.6	0.883766
						1.2	0.921706	1.6	0.842608	1.2	0.92044	1.6	0.84131
						1.2	0.932305	1.6	0.892285	1.2	0.93221	1.6	0.889533
						1.2	0.930169	1.6	0.877839	1.2	0.930626	1.6	0.876017
						1.2	0.918128	1.6	0.867076	1.2	0.917824	1.6	0.868861
						1.2	0.930712	1.6	0.902899	1.2	0.931055	1.6	0.903635
						1.2	0.902854	1.6	0.882329	1.2	0.903039	1.6	0.882638
						1.2	0.933083	1.6	0.88021	1.2	0.933056	1.6	0.878595
						1.2	0.930577	1.6	0.892507	1.2	0.930664	1.6	0.891463
						1.2	0.931588	1.6	0.894784	1.2	0.932092	1.6	0.897221
						1.2	0.940235	1.6	0.864606	1.2	0.940102	1.6	0.864452
						1.2	0.924328	1.6	0.882018	1.2	0.923975	1.6	0.881663
						1.2	0.916977	1.6	0.837946	1.2	0.917724	1.6	0.840038
						1.2	0.928825	1.6	0.878665	1.2	0.929675	1.6	0.878941
						1.2	0.927734	1.6	0.888831	1.2	0.927268	1.6	0.88974
						1.2	0.948693	1.6	0.889709	1.2	0.948837	1.6	0.891224
						1.2	0.925652	1.6	0.881737	1.2	0.926279	1.6	0.880083
						1.2	0.937713	1.6	0.876901	1.2	0.938065	1.6	0.879676
						1.2	0.910608	1.6	0.856367	1.2	0.910927	1.6	0.856652
						1.2	0.928949	1.6	0.885128	1.2	0.929934	1.6	0.886385
						1.2	0.939792	1.6	0.883993	1.2	0.939145	1.6	0.88368
						1.2	0.917725	1.6	0.901705	1.2	0.917438	1.6	0.902836
						1.2	0.938209	1.6	0.885376	1.2	0.938255	1.6	0.886141
						1.2	0.898047	1.6	0.897395	1.2	0.896999	1.6	0.896771
						1.2	0.941316	1.6	0.842524	1.2	0.941744	1.6	0.842903
						1.2	0.93803	1.6	0.876209	1.2	0.937673	1.6	0.880608
						1.2	0.913905	1.6	0.880829	1.2	0.914336	1.6	0.881468
						1.2	0.932217	1.8	0.837738	1.2	0.932606	1.8	0.83314
						1.2	0.910673	1.8	0.859149	1.2	0.910665	1.8	0.858549
						1.2	0.899688	1.8	0.888615	1.2	0.899449	1.8	0.891418
						1.2	0.915194	1.8	0.844854	1.2	0.915032	1.8	0.842153
						1.2	0.933085	1.8	0.810141	1.2	0.932858	1.8	0.814798
						1.2	0.92747	1.8	0.864459	1.2	0.927226	1.8	0.866762
						1.2	0.923693	1.8	0.845017	1.2	0.924527	1.8	0.843102
						1.2	0.936706	1.8	0.833535	1.2	0.938646	1.8	0.836108
						1.2	0.946173	1.8	0.87726	1.2	0.947661	1.8	0.877801
						1.2	0.924213	1.8	0.862772	1.2	0.924523	1.8	0.862633
						1.2	0.909453	1.8	0.840626	1.2	0.910509	1.8	0.838262
						1.2	0.935294	1.8	0.864439	1.2	0.935583	1.8	0.863719
						1.2	0.926589	1.8	0.865332	1.2	0.927066	1.8	0.866053
						1.2	0.922771	1.8	0.826195	1.2	0.92425	1.8	0.826336
						1.2	0.941724	1.8	0.860081	1.2	0.942822	1.8	0.858772
						1.2	0.931861	1.8	0.797086	1.2	0.932731	1.8	0.798092
						1.2	0.928495	1.8	0.863723	1.2	0.929222	1.8	0.862515
						1.2	0.93463	1.8	0.860185	1.2	0.934222	1.8	0.858102
						1.2	0.934512	1.8	0.864546	1.2	0.93454	1.8	0.864415
						1.2	0.920642	1.8	0.877298	1.2	0.921791	1.8	0.878291
						1.2	0.930231	1.8	0.853474	1.2	0.931586	1.8	0.854577
						1.2	0.908003	1.8	0.834832	1.2	0.909466	1.8	0.831134
						1.2	0.927954	1.8	0.854647	1.2	0.92927	1.8	0.85445
						1.2	0.93287	1.8	0.861319	1.2	0.933621	1.8	0.85931
						1.2	0.930082	1.8	0.898963	1.2	0.930167	1.8	0.898118
						1.2	0.927153	1.8	0.851509	1.2	0.92819	1.8	0.848857
						1.2	0.921888	1.8	0.875393	1.2	0.92379	1.8	0.87541
						1.2	0.909476	1.8	0.819874	1.2	0.910452	1.8	0.819136
						1.2	0.936733	1.8	0.866725	1.2	0.937895	1.8	0.866603
						1.2	0.928881	1.8	0.870822	1.2	0.929948	1.8	0.870187
						1.2	0.940391	1.8	0.839467	1.2	0.940934	1.8	0.838451
						1.2	0.929318	1.8	0.864867	1.2	0.930782	1.8	0.865705
						1.2	0.935559	1.8	0.891354	1.2	0.936697	1.8	0.892509
						1.2	0.906481	1.8	0.855602	1.2	0.906718	1.8	0.8563
						1.2	0.921319	1.8	0.809295	1.2	0.924533	1.8	0.809563
						1.2	0.929559	1.8	0.867743	1.2	0.929932	1.8	0.864896
						1.2	0.914498	1.8	0.848391	1.2	0.915624	1.8	0.846668
						1.2	0.934857	1.8	0.834243	1.2	0.93616	1.8	0.836058
						1.2	0.899692	1.8	0.876026	1.2	0.901522	1.8	0.877245
						1.2	0.946972	1.8	0.853715	1.2	0.947968	1.8	0.852844
						1.2	0.938359	1.8	0.851717	1.2	0.940406	1.8	0.851184
						1.2	0.915224	1.8	0.86447	1.2	0.916231	1.8	0.863672
						1.2	0.930686	1.8	0.870013	1.2	0.931843	1.8	0.872545
						1.2	0.91673	1.8	0.832036	1.2	0.918506	1.8	0.832452
						1.2	0.879507	1.8	0.853439	1.2	0.880827	1.8	0.854345
						1.2	0.917977	1.8	0.801102	1.2	0.918831	1.8	0.802951
						1.2	0.930658	1.8	0.851135	1.2	0.932348	1.8	0.851057
						1.2	0.924578	1.8	0.862734	1.2	0.925039	1.8	0.863059
						1.4	0.898393	1.8	0.866216	1.4	0.898336	1.8	0.866638
						1.4	0.914452	1.8	0.854764	1.4	0.914776	1.8	0.854633
						1.4	0.929993	1.8	0.848245	1.4	0.92924	1.8	0.849769
						1.4	0.897366	1.8	0.825735	1.4	0.89671	1.8	0.82642
						1.4	0.878809	1.8	0.852541	1.4	0.878107	1.8	0.851225
						1.4	0.914024	1.8	0.858567	1.4	0.913983	1.8	0.858799
						1.4	0.900946	1.8	0.876993	1.4	0.900028	1.8	0.878486
						1.4	0.897182	1.8	0.858555	1.4	0.89666	1.8	0.859064
						1.4	0.924493	1.8	0.869229	1.4	0.925098	1.8	0.867299
						1.4	0.913766	1.8	0.809335	1.4	0.913739	1.8	0.807865
						1.4	0.898893	1.8	0.849244	1.4	0.897038	1.8	0.851521
						1.4	0.912835	1.8	0.853076	1.4	0.912737	1.8	0.853967
						1.4	0.909348	2	0.794349	1.4	0.909985	2	0.791688
						1.4	0.893755	2	0.814644	1.4	0.89353	2	0.814642
						1.4	0.910249	2	0.862242	1.4	0.910684	2	0.865815
						1.4	0.873957	2	0.802293	1.4	0.874218	2	0.798845
						1.4	0.913316	2	0.773601	1.4	0.913419	2	0.779046
						1.4	0.910284	2	0.831448	1.4	0.910451	2	0.832912
						1.4	0.911529	2	0.806469	1.4	0.912638	2	0.804234
						1.4	0.922933	2	0.791012	1.4	0.922762	2	0.796878
						1.4	0.902626	2	0.841806	1.4	0.902037	2	0.840871
						1.4	0.893537	2	0.823957	1.4	0.894593	2	0.826926
						1.4	0.907869	2	0.80355	1.4	0.909371	2	0.803557
						1.4	0.907125	2	0.82293	1.4	0.906857	2	0.823321
						1.4	0.933974	2	0.831949	1.4	0.934281	2	0.83535
						1.4	0.904539	2	0.78548	1.4	0.9056	2	0.78669
						1.4	0.918909	2	0.822561	1.4	0.919313	2	0.823705
						1.4	0.884016	2	0.752463	1.4	0.884573	2	0.756067
						1.4	0.908685	2	0.829695	1.4	0.910212	2	0.829651
						1.4	0.922441	2	0.830817	1.4	0.921544	2	0.831859
						1.4	0.89373	2	0.833895	1.4	0.893282	2	0.834397
						1.4	0.920251	2	0.849486	1.4	0.920429	2	0.850982
						1.4	0.868849	2	0.814586	1.4	0.867515	2	0.815851
						1.4	0.923986	2	0.798221	1.4	0.924444	2	0.791478
						1.4	0.920253	2	0.819305	1.4	0.919856	2	0.820097
						1.4	0.88924	2	0.83409	1.4	0.889674	2	0.831826
						1.4	0.912502	2	0.875205	1.4	0.913113	2	0.873956
						1.4	0.884908	2	0.817535	1.4	0.88521	2	0.818496
						1.4	0.87027	2	0.837064	1.4	0.870058	2	0.836091
						1.4	0.890366	2	0.783924	1.4	0.890057	2	0.783654
						1.4	0.914785	2	0.829903	1.4	0.914672	2	0.831334
						1.4	0.906442	2	0.839066	1.4	0.906245	2	0.839965
						1.4	0.901088	2	0.800546	1.4	0.901905	2	0.800028
						1.4	0.918154	2	0.827999	1.4	0.920367	2	0.827044
						1.4	0.930835	2	0.870266	1.4	0.932554	2	0.868806
						1.4	0.902746	2	0.818924	1.4	0.902835	2	0.818529
						1.4	0.884613	2	0.773707	1.4	0.885552	2	0.771979
						1.4	0.916253	2	0.838427	1.4	0.91631	2	0.834247
						1.4	0.905163	2	0.811797	1.4	0.905321	2	0.809993
						1.4	0.900347	2	0.794618	1.4	0.901761	2	0.797647
						1.4	0.924479	2	0.843315	1.4	0.925404	2	0.844687
						1.4	0.912103	2	0.818571	1.4	0.912775	2	0.818412
						1.4	0.90788	2	0.819229	1.4	0.908612	2	0.818155
						1.4	0.915865	2	0.829393	1.4	0.914837	2	0.826527
						1.4	0.915297	2	0.840918	1.4	0.914689	2	0.842612
						1.4	0.89716	2	0.794702	1.4	0.89829	2	0.794987
						1.4	0.90975	2	0.819408	1.4	0.911176	2	0.820297
						1.4	0.880904	2	0.760153	1.4	0.882563	2	0.762314
						1.4	0.906914	2	0.817478	1.4	0.908226	2	0.819469
						1.4	0.913469	2	0.834324	1.4	0.913646	2	0.832597
						1.4	0.909938	2	0.837873	1.4	0.909504	2	0.8397
						1.4	0.906226	2	0.823436	1.4	0.907363	2	0.822881
						1.4	0.899226	2	0.812231	1.4	0.90138	2	0.809806
						1.4	0.88395	2	0.790747	1.4	0.884785	2	0.793217
						1.4	0.918882	2	0.819138	1.4	0.920059	2	0.816106
						1.4	0.908521	2	0.832202	1.4	0.909605	2	0.832012
						1.4	0.923468	2	0.849433	1.4	0.923874	2	0.851601
						1.4	0.90929	2	0.830123	1.4	0.910867	2	0.827615
						1.4	0.916476	2	0.834058	1.4	0.917918	2	0.831168
						1.4	0.879377	2	0.774402	1.4	0.87941	2	0.773399
						1.4	0.899503	2	0.817962	1.4	0.903434	2	0.821777
						1.4	0.909244	2	0.820278	1.4	0.909407	2	0.821143
						1.4	0.889537	2.2	0.763232	1.4	0.890719	2.2	0.760337
						1.4	0.915959	2.2	0.784562	1.4	0.917404	2.2	0.783471
						1.4	0.870972	2.2	0.844039	1.4	0.873038	2.2	0.846101
						1.4	0.93138	2.2	0.774929	1.4	0.932324	2.2	0.773519
						1.4	0.921006	2.2	0.742815	1.4	0.923361	2.2	0.747568
						1.4	0.891188	2.2	0.806818	1.4	0.892358	2.2	0.809027
						1.4	0.910982	2.2	0.777847	1.4	0.912129	2.2	0.775639
						1.4	0.89261	2.2	0.760424	1.4	0.894697	2.2	0.76444
						1.4	0.845143	2.2	0.816158	1.4	0.846404	2.2	0.816803
						1.4	0.893927	2.2	0.797834	1.4	0.894616	2.2	0.799283
						1.4	0.911547	2.2	0.77661	1.4	0.913271	2.2	0.775086
						1.4	0.902848	2.2	0.797368	1.4	0.903237	2.2	0.796249
						1.6	0.872902	2.2	0.806807	1.6	0.87329	2.2	0.807987
						1.6	0.893877	2.2	0.752652	1.6	0.894461	2.2	0.750482
						1.6	0.913251	2.2	0.797348	1.6	0.912103	2.2	0.798706
						1.6	0.873039	2.2	0.717415	1.6	0.872552	2.2	0.721142
						1.6	0.850133	2.2	0.804102	1.6	0.849316	2.2	0.802963
						1.6	0.892875	2.2	0.80714	1.6	0.89293	2.2	0.806764
						1.6	0.876569	2.2	0.809518	1.6	0.875861	2.2	0.811291
						1.6	0.872544	2.2	0.826127	1.6	0.871909	2.2	0.826759
						1.6	0.905543	2.2	0.786579	1.6	0.906563	2.2	0.78791
						1.6	0.892151	2.2	0.769728	1.6	0.892607	2.2	0.763735
						1.6	0.874438	2.2	0.795327	1.6	0.872361	2.2	0.794514
						1.6	0.89179	2.2	0.809137	1.6	0.891721	2.2	0.808283
						1.6	0.886771	2.2	0.856234	1.6	0.887599	2.2	0.857302
						1.6	0.867321	2.2	0.789125	1.6	0.867282	2.2	0.79121
						1.6	0.888261	2.2	0.810014	1.6	0.88873	2.2	0.811418
						1.6	0.842856	2.2	0.751321	1.6	0.843182	2.2	0.751548
						1.6	0.891979	2.2	0.80578	1.6	0.892254	2.2	0.807002
						1.6	0.888463	2.2	0.815594	1.6	0.888926	2.2	0.816496
						1.6	0.889948	2.2	0.768063	1.6	0.891662	2.2	0.769915
						1.6	0.904529	2.2	0.796348	1.6	0.904364	2.2	0.798194
						1.6	0.879074	2.2	0.850113	1.6	0.878339	2.2	0.849392
						1.6	0.868791	2.2	0.789607	1.6	0.870601	2.2	0.789591
						1.6	0.885174	2.2	0.744952	1.6	0.88766	2.2	0.744927
						1.6	0.88508	2.2	0.812324	1.6	0.885083	2.2	0.807918
						1.6	0.917942	2.2	0.780826	1.6	0.918852	2.2	0.781655
						1.6	0.882145	2.2	0.76266	1.6	0.88364	2.2	0.763611
						1.6	0.898508	2.2	0.815326	1.6	0.89904	2.2	0.817881
						1.6	0.855428	2.2	0.790389	1.6	0.855976	2.2	0.790249
						1.6	0.887082	2.2	0.791211	1.6	0.888664	2.2	0.791569
						1.6	0.903847	2.2	0.80106	1.6	0.902795	2.2	0.800342
						1.6	0.867894	2.2	0.814768	1.6	0.867406	2.2	0.815386
						1.6	0.900891	2.2	0.762988	1.6	0.901446	2.2	0.764633
						1.6	0.837787	2.2	0.791379	1.6	0.836149	2.2	0.791386
						1.6	0.905111	2.2	0.724463	1.6	0.905517	2.2	0.727313
						1.6	0.90139	2.2	0.789694	1.6	0.900903	2.2	0.79084
						1.6	0.863034	2.2	0.810881	1.6	0.863308	2.2	0.809577
						1.6	0.891135	2.2	0.812649	1.6	0.892	2.2	0.813563
						1.6	0.857509	2.2	0.79583	1.6	0.85821	2.2	0.796741
						1.6	0.838672	2.2	0.781495	1.6	0.838344	2.2	0.782617
						1.6	0.863774	2.2	0.761696	1.6	0.8633	2.2	0.761881
						1.6	0.895742	2.2	0.79429	1.6	0.895584	2.2	0.793811
						1.6	0.883981	2.2	0.806956	1.6	0.883911	2.2	0.808088
						1.6	0.876803	2.2	0.825587	1.6	0.877713	2.2	0.825507
						1.6	0.898154	2.2	0.803778	1.6	0.899626	2.2	0.802589
						1.6	0.914292	2.2	0.805892	1.6	0.916376	2.2	0.804175
						1.6	0.879795	2.2	0.741239	1.6	0.879581	2.2	0.741988
						1.6	0.858523	2.2	0.793437	1.6	0.859328	2.2	0.794761
						1.6	0.895641	2.2	0.791697	1.6	0.895522	2.2	0.791431
						1.6	0.882272	2.4	0.730218	1.6	0.881945	2.4	0.727809
						1.6	0.876242	2.4	0.7545	1.6	0.877495	2.4	0.752947
						1.6	0.90582	2.4	0.823554	1.6	0.906594	2.4	0.825088
						1.6	0.890856	2.4	0.747295	1.6	0.89124	2.4	0.745099
						1.6	0.8859	2.4	0.710158	1.6	0.886717	2.4	0.714933
						1.6	0.895572	2.4	0.781137	1.6	0.893758	2.4	0.785091
						1.6	0.89464	2.4	0.747561	1.6	0.893213	2.4	0.746297
						1.6	0.871704	2.4	0.729079	1.6	0.872831	2.4	0.732569
						1.6	0.887666	2.4	0.790131	1.6	0.88916	2.4	0.791464
						1.6	0.851742	2.4	0.771934	1.6	0.853559	2.4	0.772427
						1.6	0.884156	2.4	0.748318	1.6	0.885364	2.4	0.744989
						1.6	0.892829	2.4	0.770581	1.6	0.892273	2.4	0.767921
						1.6	0.888191	2.4	0.780544	1.6	0.887283	2.4	0.782264
						1.6	0.883843	2.4	0.71936	1.6	0.884893	2.4	0.717033
						1.6	0.874952	2.4	0.7724	1.6	0.877248	2.4	0.772094
						1.6	0.856894	2.4	0.684198	1.6	0.857696	2.4	0.68678
						1.6	0.899839	2.4	0.778276	1.6	0.900976	2.4	0.776549
						1.6	0.886692	2.4	0.784238	1.6	0.886896	2.4	0.782404
						1.6	0.905526	2.4	0.781767	1.6	0.904699	2.4	0.782464
						1.6	0.887981	2.4	0.801386	1.6	0.889835	2.4	0.80137
						1.6	0.895697	2.4	0.759138	1.6	0.896639	2.4	0.757895
						1.6	0.850305	2.4	0.740413	1.6	0.850184	2.4	0.734907
						1.6	0.876676	2.4	0.770826	1.6	0.881081	2.4	0.769737
						1.6	0.887334	2.4	0.784641	1.6	0.887364	2.4	0.78371
						1.6	0.862732	2.4	0.836906	1.6	0.863979	2.4	0.837066
						1.6	0.895622	2.4	0.762187	1.6	0.896229	2.4	0.763191
						1.6	0.840636	2.4	0.780819	1.6	0.843039	2.4	0.781296
						1.6	0.914486	2.4	0.717449	1.6	0.915286	2.4	0.71975
						1.6	0.902413	2.4	0.780014	1.6	0.904962	2.4	0.781689
						1.6	0.865489	2.4	0.789799	1.6	0.866747	2.4	0.790524
						1.6	0.890082	2.4	0.737822	1.6	0.891123	2.4	0.737177
						1.6	0.866712	2.4	0.766249	1.6	0.869367	2.4	0.76847
						1.6	0.808302	2.4	0.832925	1.6	0.809508	2.4	0.829972
						1.6	0.868193	2.4	0.761121	1.6	0.868721	2.4	0.760586
						1.6	0.891023	2.4	0.71728	1.6	0.89274	2.4	0.718943
						1.6	0.879374	2.4	0.787588	1.6	0.879822	2.4	0.784281
						1.8	0.846284	2.4	0.75201	1.8	0.846627	2.4	0.751106
						1.8	0.872669	2.4	0.731063	1.8	0.873285	2.4	0.733107
						1.8	0.895689	2.4	0.789261	1.8	0.893839	2.4	0.790473
						1.8	0.847752	2.4	0.762521	1.8	0.847577	2.4	0.763691
						1.8	0.820785	2.4	0.765109	1.8	0.819619	2.4	0.765709
						1.8	0.870912	2.4	0.773896	1.8	0.870996	2.4	0.773606
						1.8	0.851271	2.4	0.789254	1.8	0.8509	2.4	0.790006
						1.8	0.84694	2.4	0.731851	1.8	0.845156	2.4	0.733231
						1.8	0.885835	2.4	0.765985	1.8	0.887238	2.4	0.766124
						1.8	0.869602	2.4	0.691624	1.8	0.870357	2.4	0.694685
						1.8	0.849253	2.4	0.764317	1.8	0.847982	2.4	0.765387
						1.8	0.869985	2.4	0.788564	1.8	0.869669	2.4	0.788625
						1.8	0.863382	2.4	0.786433	1.8	0.863953	2.4	0.784901
						1.8	0.839508	2.4	0.769239	1.8	0.839619	2.4	0.769996
						1.8	0.865432	2.4	0.752189	1.8	0.865868	2.4	0.752729
						1.8	0.810513	2.4	0.734044	1.8	0.811081	2.4	0.73298
						1.8	0.869605	2.4	0.772042	1.8	0.86988	2.4	0.771493
						1.8	0.865488	2.4	0.784352	1.8	0.866425	2.4	0.785431
						1.8	0.867858	2.4	0.803928	1.8	0.870073	2.4	0.804048
						1.8	0.885118	2.4	0.779472	1.8	0.887874	2.4	0.777812
						1.8	0.854958	2.4	0.777038	1.8	0.853684	2.4	0.774605
						1.8	0.842452	2.4	0.710424	1.8	0.845911	2.4	0.707834
						1.8	0.861049	2.4	0.767703	1.8	0.863754	2.4	0.769677
						1.8	0.862295	2.4	0.763224	1.8	0.862823	2.4	0.764404
						1.8	0.901419	2.6	0.699066	1.8	0.902442	2.6	0.699979
						1.8	0.859213	2.6	0.724989	1.8	0.86095	2.6	0.72537
						1.8	0.877147	2.6	0.804423	1.8	0.878196	2.6	0.806085
						1.8	0.825225	2.6	0.721512	1.8	0.826115	2.6	0.720823
						1.8	0.864772	2.6	0.681468	1.8	0.869513	2.6	0.685428
						1.8	0.884413	2.6	0.756601	1.8	0.883153	2.6	0.760326
						1.8	0.841184	2.6	0.719247	1.8	0.840642	2.6	0.720105
						1.8	0.880692	2.6	0.700063	1.8	0.881846	2.6	0.702737
						1.8	0.805844	2.6	0.764727	1.8	0.803884	2.6	0.7653
						1.8	0.885353	2.6	0.746845	1.8	0.885657	2.6	0.746602
						1.8	0.882001	2.6	0.722123	1.8	0.881407	2.6	0.719728
						1.8	0.836196	2.6	0.744485	1.8	0.835908	2.6	0.742287
						1.8	0.869173	2.6	0.756384	1.8	0.870182	2.6	0.757071
						1.8	0.82949	2.6	0.687062	1.8	0.830695	2.6	0.687371
						1.8	0.805241	2.6	0.74754	1.8	0.805308	2.6	0.747487
						1.8	0.836201	2.6	0.653021	1.8	0.83568	2.6	0.657289
						1.8	0.876063	2.6	0.754057	1.8	0.875876	2.6	0.752964
						1.8	0.861058	2.6	0.762143	1.8	0.860372	2.6	0.759159
						1.8	0.85134	2.6	0.756276	1.8	0.8528	2.6	0.756934
						1.8	0.877185	2.6	0.778854	1.8	0.878759	2.6	0.775826
						1.8	0.897198	2.6	0.730302	1.8	0.89968	2.6	0.73
						1.8	0.855932	2.6	0.712405	1.8	0.853958	2.6	0.708274
						1.8	0.831845	2.6	0.745802	1.8	0.832151	2.6	0.746486
						1.8	0.873874	2.6	0.761383	1.8	0.872805	2.6	0.759443
						1.8	0.858495	2.6	0.818722	1.8	0.857613	2.6	0.81862
						1.8	0.85114	2.6	0.735339	1.8	0.852232	2.6	0.735966
						1.8	0.886049	2.6	0.752623	1.8	0.885834	2.6	0.754533
						1.8	0.868676	2.6	0.687429	1.8	0.868881	2.6	0.685678
						1.8	0.863033	2.6	0.75359	1.8	0.863792	2.6	0.757268
						1.8	0.874305	2.6	0.765609	1.8	0.870608	2.6	0.767322
						1.8	0.873128	2.6	0.711679	1.8	0.8707	2.6	0.711587
						1.8	0.84506	2.6	0.738493	1.8	0.844767	2.6	0.740045
						1.8	0.864493	2.6	0.813912	1.8	0.864869	2.6	0.811713
						1.8	0.821211	2.6	0.739064	1.8	0.8232	2.6	0.739332
						1.8	0.860246	2.6	0.694527	1.8	0.860112	2.6	0.695335
						1.8	0.87133	2.6	0.765505	1.8	0.869634	2.6	0.763575
						1.8	0.865697	2.6	0.726582	1.8	0.86313	2.6	0.726596
						1.8	0.860496	2.6	0.702492	1.8	0.859796	2.6	0.70518
						1.8	0.849716	2.6	0.763592	1.8	0.850936	2.6	0.765184
						1.8	0.829196	2.6	0.738123	1.8	0.828381	2.6	0.737835
						1.8	0.880264	2.6	0.741402	1.8	0.881469	2.6	0.741582
						1.8	0.86409	2.6	0.751603	1.8	0.863892	2.6	0.752847
						1.8	0.886903	2.6	0.766303	1.8	0.885478	2.6	0.767475
						1.8	0.865793	2.6	0.703242	1.8	0.866962	2.6	0.705107
						1.8	0.873951	2.6	0.743921	1.8	0.875195	2.6	0.744936
						1.8	0.819689	2.6	0.662836	1.8	0.819242	2.6	0.665098
						1.8	0.853852	2.6	0.739973	1.8	0.857971	2.6	0.741205
						1.8	0.864409	2.6	0.766909	1.8	0.863263	2.6	0.767404
						1.8	0.834839	2.6	0.763939	1.8	0.834092	2.6	0.765693
						1.8	0.8743	2.6	0.74571	1.8	0.875039	2.6	0.746714
						1.8	0.80967	2.6	0.727329	1.8	0.811239	2.6	0.728246
						1.8	0.896716	2.6	0.706248	1.8	0.896403	2.6	0.708479
						1.8	0.883111	2.6	0.750043	1.8	0.88471	2.6	0.750243
						1.8	0.839099	2.6	0.761319	1.8	0.839068	2.6	0.763685
						1.8	0.868761	2.6	0.780728	1.8	0.868443	2.6	0.784493
						1.8	0.840129	2.6	0.755641	1.8	0.842213	2.6	0.756225
						1.8	0.770204	2.6	0.751762	1.8	0.771505	2.6	0.75064
						1.8	0.841371	2.6	0.680118	1.8	0.841996	2.6	0.6799
						1.8	0.870268	2.6	0.743897	1.8	0.870639	2.6	0.748617
						1.8	0.855113	2.6	0.737644	1.8	0.855578	2.6	0.739032
						2	0.818848	2.8	0.675192	2	0.82419	2.8	0.672372
						2	0.850793	2.8	0.703369	2	0.856421	2.8	0.702463
						2	0.877855	2.8	0.786222	2	0.880247	2.8	0.787137
						2	0.821834	2.8	0.700267	2	0.826949	2.8	0.700325
						2	0.791561	2.8	0.658282	2	0.794787	2.8	0.659186
						2	0.848238	2.8	0.736561	2	0.853615	2.8	0.740266
						2	0.825233	2.8	0.696648	2	0.83016	2.8	0.69488
						2	0.8212	2.8	0.67615	2	0.824521	2.8	0.675955
						2	0.865763	2.8	0.745655	2	0.873024	2.8	0.746295
						2	0.846646	2.8	0.726365	2	0.852727	2.8	0.726184
						2	0.823927	2.8	0.698767	2	0.827198	2.8	0.696335
						2	0.84712	2.8	0.724067	2	0.851111	2.8	0.720945
						2	0.839717	2.8	0.735003	2	0.84489	2.8	0.736174
						2	0.811234	2.8	0.661885	2	0.816468	2.8	0.65937
						2	0.842153	2.8	0.727634	2	0.847247	2.8	0.72456
						2	0.77783	2.8	0.626395	2	0.783843	2.8	0.62823
						2	0.846709	2.8	0.733201	2	0.851727	2.8	0.731804
						2	0.842228	2.8	0.742766	2	0.848814	2.8	0.740295
						2	0.845451	2.8	0.735996	2	0.853461	2.8	0.735943
						2	0.864903	2.8	0.75958	2	0.872924	2.8	0.75462
						2	0.830427	2.8	0.709053	2	0.833326	2.8	0.709106
						2	0.815609	2.8	0.688869	2	0.825385	2.8	0.684922
						2	0.836371	2.8	0.725262	2	0.845535	2.8	0.72473
						2	0.839396	2.8	0.741448	2	0.845432	2.8	0.740026
						2	0.884724	2.8	0.803173	2	0.890881	2.8	0.800757
						2	0.83602	2.8	0.715085	2	0.840906	2.8	0.713505
						2	0.855681	2.8	0.732865	2	0.86182	2.8	0.731045
						2	0.794717	2.8	0.659539	2	0.800678	2.8	0.657396
						2	0.842097	2.8	0.734117	2	0.852693	2.8	0.735417
						2	0.864432	2.8	0.744561	2	0.868141	2.8	0.744549
						2	0.813631	2.8	0.689023	2	0.818058	2.8	0.689378
						2	0.860073	2.8	0.714451	2	0.866652	2.8	0.71519
						2	0.774075	2.8	0.796842	2	0.776761	2.8	0.794866
						2	0.865121	2.8	0.718722	2	0.870516	2.8	0.720261
						2	0.86204	2.8	0.674366	2	0.867152	2.8	0.672603
						2	0.809049	2.8	0.745205	2	0.813738	2.8	0.743379
						2	0.847469	2.8	0.704618	2	0.85371	2.8	0.706213
						2	0.801668	2.8	0.677232	2	0.808292	2.8	0.679409
						2	0.77055	2.8	0.742527	2	0.77681	2.8	0.742639
						2	0.808133	2.8	0.717205	2	0.812681	2.8	0.715313
						2	0.856061	2.8	0.71934	2	0.860757	2.8	0.719526
						2	0.838175	2.8	0.731182	2	0.8421	2.8	0.73405
						2	0.808992	2.8	0.746157	2	0.826197	2.8	0.743282
						2	0.839276	2.8	0.676623	2	0.85731	2.8	0.67948
						2	0.863415	2.8	0.723557	2	0.882436	2.8	0.724914
						2	0.81499	2.8	0.636291	2	0.829323	2.8	0.638285
						2	0.790482	2.8	0.71912	2	0.80504	2.8	0.720566
						2	0.83538	2.8	0.748207	2	0.850471	2.8	0.748724
						2	0.81778	2.8	0.741742	2	0.831436	2.8	0.743656
						2	0.809098	2.8	0.724387	2	0.826358	2.8	0.723446
						2	0.8495	2.8	0.702835	2	0.865262	2.8	0.703759
						2	0.829432	2.8	0.683583	2	0.844456	2.8	0.684483
						2	0.823304	2.8	0.732809	2	0.839077	2.8	0.729523
						2	0.835892	2.8	0.740565	2	0.848376	2.8	0.741419
						2	0.834863	2.8	0.761447	2	0.847775	2.8	0.763662
						2	0.801458	2.8	0.734798	2	0.816027	2.8	0.733981
						2	0.824716	2.8	0.729733	2	0.841236	2.8	0.728752
						2	0.774894	2.8	0.653084	2	0.79265	2.8	0.653351
						2	0.819145	2.8	0.723845	2	0.835101	2.8	0.727255
						2	0.83298	2.8	0.714007	2	0.847657	2.8	0.713913
						2	0.826203	3	0.649767	2	0.839585	3	0.647043
						2	0.819996	3	0.679269	2	0.83497	3	0.678839
						2	0.807324	3	0.767998	2	0.825066	3	0.771592
						2	0.784215	3	0.679197	2	0.799745	3	0.679979
						2	0.844237	3	0.63333	2	0.860565	3	0.635933
						2	0.824992	3	0.716545	2	0.840271	3	0.72023
						2	0.851606	3	0.673179	2	0.865858	3	0.672031
						2	0.826145	3	0.65169	2	0.843971	3	0.652039
						2	0.835279	3	0.725455	2	0.853184	3	0.724678
						2	0.77287	3	0.704901	2	0.78763	3	0.706754
						2	0.813862	3	0.675595	2	0.832086	3	0.673421
						2	0.82434	3	0.703985	2	0.838846	3	0.702147
						2	0.789418	3	0.713214	2	0.804836	3	0.71418
						2	0.835926	3	0.635175	2	0.85293	3	0.63338
						2	0.762353	3	0.706744	2	0.779832	3	0.704237
						2	0.862022	3	0.600565	2	0.877478	3	0.60337
						2	0.84649	3	0.709413	2	0.86424	3	0.710481
						2	0.795238	3	0.723971	2	0.813844	3	0.721588
						2	0.83041	3	0.713599	2	0.846168	3	0.716803
						2	0.796882	3	0.737221	2	0.815668	3	0.735275
						2	0.715942	3	0.686658	2	0.732595	3	0.687039
						2	0.798367	3	0.665088	2	0.814071	3	0.662437
						2	0.832319	3	0.703754	2	0.848986	3	0.705406
						2	0.814359	3	0.720463	2	0.830758	3	0.719216
						2.2	0.791308	3	0.786852	2.2	0.79721	3	0.786263
						2.2	0.828931	3	0.692964	2.2	0.83427	3	0.690274
						2.2	0.860034	3	0.709858	2.2	0.8608	3	0.709706
						2.2	0.796457	3	0.631814	2.2	0.801376	3	0.630919
						2.2	0.763422	3	0.714421	2.2	0.769091	3	0.714834
						2.2	0.825676	3	0.72088	2.2	0.83086	3	0.721456
						2.2	0.799406	3	0.666597	2.2	0.805086	3	0.665133
						2.2	0.79551	3	0.691079	2.2	0.799192	3	0.693694
						2.2	0.845957	3	0.780963	2.2	0.853075	3	0.77876
						2.2	0.824165	3	0.696688	2.2	0.830819	3	0.69791
						2.2	0.798842	3	0.654161	2.2	0.802422	3	0.65377
						2.2	0.824095	3	0.724677	2.2	0.828249	3	0.722932
						2.2	0.816686	3	0.682864	2.2	0.821828	3	0.684831
						2.2	0.783343	3	0.653828	2.2	0.788453	3	0.653847
						2.2	0.818945	3	0.720672	2.2	0.823924	3	0.720988
						2.2	0.745992	3	0.695299	2.2	0.752896	3	0.694148
						2.2	0.823935	3	0.698291	2.2	0.82869	3	0.69919
						2.2	0.819025	3	0.710606	2.2	0.826318	3	0.710828
						2.2	0.823375	3	0.724609	2.2	0.832319	3	0.725908
						2.2	0.84447	3	0.651851	2.2	0.852698	3	0.654984
						2.2	0.80627	3	0.703867	2.2	0.808933	3	0.704685
						2.2	0.788671	3	0.611961	2.2	0.799821	3	0.615332
						2.2	0.811657	3	0.697314	2.2	0.821027	3	0.698547
						2.2	0.81684	3	0.729225	2.2	0.822299	3	0.730353
						2.2	0.86854	3	0.720035	2.2	0.874806	3	0.722179
						2.2	0.812856	3	0.702818	2.2	0.818011	3	0.702018
						2.2	0.834416	3	0.681136	2.2	0.841413	3	0.681979
						2.2	0.76502	3	0.660899	2.2	0.771253	3	0.658621
						2.2	0.819125	3	0.714975	2.2	0.831291	3	0.712716
						2.2	0.844043	3	0.720693	2.2	0.845978	3	0.722179
						2.2	0.78604	3	0.743811	2.2	0.791051	3	0.743019
						2.2	0.8397	3	0.71374	2.2	0.845525	3	0.713106
						2.2	0.743438	3	0.706167	2.2	0.746224	3	0.708808
						2.2	0.84524	3	0.626368	2.2	0.849877	3	0.627462
						2.2	0.842128	3	0.701453	2.2	0.847804	3	0.704661
						2.2	0.78233	3	0.690713	2.2	0.785454	3	0.690471
						2.2	0.825788	3.2	0.626958	2.2	0.831795	3.2	0.623417
						2.2	0.774524	3.2	0.656242	2.2	0.781814	3.2	0.656986
						2.2	0.735408	3.2	0.751739	2.2	0.742516	3.2	0.753997
						2.2	0.780674	3.2	0.658577	2.2	0.784873	3.2	0.656639
						2.2	0.836204	3.2	0.614636	2.2	0.840267	3.2	0.612147
						2.2	0.815906	3.2	0.69858	2.2	0.81985	3.2	0.70061
						2.2	0.783546	3.2	0.652377	2.2	0.801236	3.2	0.651138
						2.2	0.817329	3.2	0.629479	2.2	0.835313	3.2	0.629318
						2.2	0.846136	3.2	0.705904	2.2	0.862836	3.2	0.705972
						2.2	0.79112	3.2	0.684937	2.2	0.805036	3.2	0.686267
						2.2	0.765408	3.2	0.654613	2.2	0.778392	3.2	0.652202
						2.2	0.813009	3.2	0.684974	2.2	0.828374	3.2	0.682921
						2.2	0.79388	3.2	0.694003	2.2	0.806921	3.2	0.696286
						2.2	0.783426	3.2	0.612646	2.2	0.799215	3.2	0.612078
						2.2	0.828855	3.2	0.687434	2.2	0.844395	3.2	0.684666
						2.2	0.807061	3.2	0.578367	2.2	0.820886	3.2	0.579592
						2.2	0.799879	3.2	0.689032	2.2	0.814472	3.2	0.690421
						2.2	0.814136	3.2	0.704976	2.2	0.826107	3.2	0.702728
						2.2	0.813076	3.2	0.693023	2.2	0.825072	3.2	0.69788
						2.2	0.774558	3.2	0.718262	2.2	0.788624	3.2	0.716977
						2.2	0.801682	3.2	0.664195	2.2	0.818313	3.2	0.665513
						2.2	0.744621	3.2	0.646894	2.2	0.762571	3.2	0.643265
						2.2	0.794639	3.2	0.684814	2.2	0.81056	3.2	0.687398
						2.2	0.811427	3.2	0.702357	2.2	0.831079	3.2	0.702266
						2.2	0.80355	3.2	0.772925	2.2	0.816118	3.2	0.771755
						2.2	0.796332	3.2	0.672903	2.2	0.810607	3.2	0.67047
						2.2	0.781558	3.2	0.68908	2.2	0.799691	3.2	0.689246
						2.2	0.756621	3.2	0.608305	2.2	0.771659	3.2	0.606071
						2.2	0.824906	3.2	0.69427	2.2	0.841617	3.2	0.695906
						2.2	0.802504	3.2	0.699599	2.2	0.817581	3.2	0.700582
						2.2	0.832883	3.2	0.646479	2.2	0.846902	3.2	0.645438
						2.2	0.803614	3.2	0.670182	2.2	0.821589	3.2	0.672476
						2.2	0.812952	3.2	0.76462	2.2	0.835344	3.2	0.762175
						2.2	0.741537	3.2	0.677153	2.2	0.756297	3.2	0.678172
						2.2	0.791057	3.2	0.637012	2.2	0.807478	3.2	0.63426
						2.2	0.800887	3.2	0.70734	2.2	0.813826	3.2	0.704978
						2.2	0.76163	3.2	0.663439	2.2	0.774333	3.2	0.662074
						2.2	0.814181	3.2	0.63263	2.2	0.829773	3.2	0.631418
						2.2	0.731695	3.2	0.701331	2.2	0.748855	3.2	0.702066
						2.2	0.843508	3.2	0.676796	2.2	0.858544	3.2	0.674958
						2.2	0.826363	3.2	0.67933	2.2	0.843909	3.2	0.679534
						2.2	0.767866	3.2	0.691648	2.2	0.787264	3.2	0.693723
						2.2	0.808759	3.2	0.706154	2.2	0.824295	3.2	0.705646
						2.2	0.770557	3.2	0.629922	2.2	0.789307	3.2	0.633634
						2.2	0.67865	3.2	0.686017	2.2	0.695061	3.2	0.684932
						2.2	0.77125	3.2	0.590315	2.2	0.787627	3.2	0.59375
						2.2	0.811452	3.2	0.677799	2.2	0.82799	3.2	0.680253
						2.2	0.790237	3.2	0.713148	2.2	0.806314	3.2	0.71246
						2.4	0.767053	3.2	0.701925	2.4	0.774892	3.2	0.70318
						2.4	0.807936	3.2	0.684011	2.4	0.813508	3.2	0.683581
						2.4	0.844299	3.2	0.659883	2.4	0.841147	3.2	0.657204
						2.4	0.773823	3.2	0.639667	2.4	0.777686	3.2	0.63897
						2.4	0.739128	3.2	0.698131	2.4	0.743347	3.2	0.695344
						2.4	0.804291	3.2	0.701733	2.4	0.806486	3.2	0.702508
						2.4	0.779999	3.2	0.727652	2.4	0.783456	3.2	0.727812
						2.4	0.770481	3.2	0.694233	2.4	0.774976	3.2	0.691525
						2.4	0.826964	3.2	0.687328	2.4	0.834614	3.2	0.686895
						2.4	0.80749	3.2	0.603302	2.4	0.809443	3.2	0.603559
						2.4	0.774981	3.2	0.684717	2.4	0.775302	3.2	0.686192
						2.4	0.806706	3.2	0.670342	2.4	0.806633	3.2	0.669914
						2.4	0.796454	3.4	0.606583	2.4	0.799256	3.4	0.602766
						2.4	0.758618	3.4	0.635114	2.4	0.763355	3.4	0.635618
						2.4	0.79702	3.4	0.73652	2.4	0.801297	3.4	0.735886
						2.4	0.716635	3.4	0.641152	2.4	0.721233	3.4	0.637927
						2.4	0.80266	3.4	0.595169	2.4	0.807131	3.4	0.594693
						2.4	0.799855	3.4	0.682814	2.4	0.807292	3.4	0.684864
						2.4	0.804123	3.4	0.633971	2.4	0.813136	3.4	0.63193
						2.4	0.825559	3.4	0.609085	2.4	0.83107	3.4	0.609946
						2.4	0.788721	3.4	0.68816	2.4	0.785754	3.4	0.68812
						2.4	0.761713	3.4	0.66841	2.4	0.773288	3.4	0.670919
						2.4	0.792223	3.4	0.635321	2.4	0.798673	3.4	0.632685
						2.4	0.799495	3.4	0.668466	2.4	0.805658	3.4	0.666624
						2.4	0.861024	3.4	0.677392	2.4	0.872522	3.4	0.678622
						2.4	0.793504	3.4	0.59141	2.4	0.798413	3.4	0.589491
						2.4	0.81595	3.4	0.670161	2.4	0.820196	3.4	0.668402
						2.4	0.736708	3.4	0.55849	2.4	0.740946	3.4	0.560314
						2.4	0.801407	3.4	0.671075	2.4	0.810852	3.4	0.673787
						2.4	0.825447	3.4	0.687239	2.4	0.823866	3.4	0.684153
						2.4	0.760607	3.4	0.675079	2.4	0.760293	3.4	0.67809
						2.4	0.820993	3.4	0.700984	2.4	0.825474	3.4	0.698069
						2.4	0.715077	3.4	0.645489	2.4	0.716746	3.4	0.645789
						2.4	0.827156	3.4	0.627746	2.4	0.83069	3.4	0.624212
						2.4	0.825065	3.4	0.666728	2.4	0.829539	3.4	0.669945
						2.4	0.758968	3.4	0.686478	2.4	0.760766	3.4	0.68744
						2.4	0.81288	3.4	0.75907	2.4	0.817535	3.4	0.757268
						2.4	0.75172	3.4	0.655164	2.4	0.754632	3.4	0.651788
						2.4	0.700685	3.4	0.671277	2.4	0.710165	3.4	0.670188
						2.4	0.756491	3.4	0.585714	2.4	0.759804	3.4	0.583458
						2.4	0.820315	3.4	0.678213	2.4	0.822232	3.4	0.677955
						2.4	0.797221	3.4	0.68064	2.4	0.798653	3.4	0.680965
						2.4	0.757731	3.4	0.625595	2.4	0.776224	3.4	0.62463
						2.4	0.794968	3.4	0.650568	2.4	0.812334	3.4	0.65106
						2.4	0.82826	3.4	0.749155	2.4	0.845473	3.4	0.747307
						2.4	0.76712	3.4	0.660087	2.4	0.780465	3.4	0.658201
						2.4	0.740684	3.4	0.619655	2.4	0.752318	3.4	0.619614
						2.4	0.790509	3.4	0.690703	2.4	0.804457	3.4	0.686909
						2.4	0.769653	3.4	0.643619	2.4	0.78258	3.4	0.643384
						2.4	0.757623	3.4	0.612703	2.4	0.771447	3.4	0.612379
						2.4	0.80829	3.4	0.680306	2.4	0.823881	3.4	0.682372
						2.4	0.783765	3.4	0.656606	2.4	0.796468	3.4	0.655396
						2.4	0.776776	3.4	0.661773	2.4	0.791693	3.4	0.658963
						2.4	0.792038	3.4	0.67288	2.4	0.803489	3.4	0.672457
						2.4	0.791098	3.4	0.688032	2.4	0.802815	3.4	0.688341
						2.4	0.747935	3.4	0.607604	2.4	0.76162	3.4	0.611493
						2.4	0.779001	3.4	0.668016	2.4	0.794062	3.4	0.667677
						2.4	0.71512	3.4	0.57031	2.4	0.732243	3.4	0.573137
						2.4	0.769782	3.4	0.658934	2.4	0.785947	3.4	0.661446
						2.4	0.789782	3.4	0.697114	2.4	0.812043	3.4	0.696278
						2.4	0.781062	3.4	0.68526	2.4	0.792876	3.4	0.684479
						2.4	0.772528	3.4	0.665584	2.4	0.787153	3.4	0.66614
						2.4	0.756016	3.4	0.639469	2.4	0.774528	3.4	0.63644
						2.4	0.728931	3.4	0.620454	2.4	0.742878	3.4	0.619707
						2.4	0.805265	3.4	0.682595	2.4	0.822657	3.4	0.678909
						2.4	0.779556	3.4	0.685024	2.4	0.79507	3.4	0.68429
						2.4	0.814369	3.4	0.71225	2.4	0.829276	3.4	0.711125
						2.4	0.779794	3.4	0.675808	2.4	0.799446	3.4	0.673504
						2.4	0.789769	3.4	0.666996	2.4	0.813338	3.4	0.666441
						2.4	0.710799	3.4	0.579689	2.4	0.726147	3.4	0.58024
						2.4	0.767615	3.4	0.667093	2.4	0.782757	3.4	0.666431
						2.4	0.776753	3.4	0.648705	2.4	0.789109	3.4	0.646878
						2.4	0.733482	3.6	0.588333	2.4	0.745365	3.6	0.585049
						2.4	0.791883	3.6	0.6165	2.4	0.807818	3.6	0.615973
						2.4	0.702204	3.6	0.720689	2.4	0.719362	3.6	0.72186
						2.4	0.824608	3.6	0.626499	2.4	0.839469	3.6	0.623918
						2.4	0.805083	3.6	0.579573	2.4	0.82306	3.6	0.578307
						2.4	0.739574	3.6	0.667378	2.4	0.759568	3.6	0.66824
						2.4	0.786839	3.6	0.616875	2.4	0.802718	3.6	0.612791
						2.4	0.744731	3.6	0.588135	2.4	0.76361	3.6	0.585588
						2.4	0.642128	3.6	0.672794	2.4	0.659096	3.6	0.670689
						2.4	0.744676	3.6	0.654078	2.4	0.761168	3.6	0.654339
						2.4	0.789642	3.6	0.618112	2.4	0.807372	3.6	0.614786
						2.4	0.765614	3.6	0.654644	2.4	0.780336	3.6	0.650783
						2.6	0.741617	3.6	0.661095	2.6	0.756525	3.6	0.662913
						2.6	0.786384	3.6	0.571204	2.6	0.798187	3.6	0.570188
						2.6	0.827098	3.6	0.65424	2.6	0.821052	3.6	0.652405
						2.6	0.75079	3.6	0.540504	2.6	0.752079	3.6	0.542431
						2.6	0.714545	3.6	0.653442	2.6	0.716499	3.6	0.654857
						2.6	0.783213	3.6	0.672391	2.6	0.782775	3.6	0.668705
						2.6	0.757154	3.6	0.656118	2.6	0.757531	3.6	0.658157
						2.6	0.745491	3.6	0.683148	2.6	0.748826	3.6	0.681546
						2.6	0.808271	3.6	0.628923	2.6	0.81848	3.6	0.626799
						2.6	0.786135	3.6	0.610954	2.6	0.795739	3.6	0.606915
						2.6	0.751335	3.6	0.650753	2.6	0.75667	3.6	0.652172
						2.6	0.785782	3.6	0.671209	2.6	0.786129	3.6	0.670519
						2.6	0.774862	3.6	0.745037	2.6	0.772624	3.6	0.743322
						2.6	0.732261	3.6	0.636781	2.6	0.738754	3.6	0.634194
						2.6	0.775164	3.6	0.654028	2.6	0.785199	3.6	0.652298
						2.6	0.687655	3.6	0.562103	2.6	0.692305	3.6	0.56069
						2.6	0.780329	3.6	0.661718	2.6	0.781906	3.6	0.662229
						2.6	0.777706	3.6	0.661432	2.6	0.785259	3.6	0.663301
						2.6	0.783215	3.6	0.605127	2.6	0.799002	3.6	0.605343
						2.6	0.805721	3.6	0.628034	2.6	0.815577	3.6	0.628929
						2.6	0.766053	3.6	0.732224	2.6	0.766515	3.6	0.729654
						2.6	0.736181	3.6	0.640981	2.6	0.757976	3.6	0.641839
						2.6	0.769006	3.6	0.601635	2.6	0.776315	3.6	0.603743
						2.6	0.778527	3.6	0.674335	2.6	0.786843	3.6	0.672341
						2.6	0.845565	3.6	0.623321	2.6	0.857499	3.6	0.62357
						2.6	0.771721	3.6	0.589457	2.6	0.778812	3.6	0.591826
						2.6	0.7956	3.6	0.660727	2.6	0.801833	3.6	0.660575
						2.6	0.708722	3.6	0.638057	2.6	0.70941	3.6	0.63848
						2.6	0.780245	3.6	0.642399	2.6	0.793439	3.6	0.64137
						2.6	0.805455	3.6	0.654032	2.6	0.80481	3.6	0.654152
						2.6	0.73426	3.6	0.670426	2.6	0.736298	3.6	0.671303
						2.6	0.801765	3.6	0.585832	2.6	0.801485	3.6	0.589061
						2.6	0.686429	3.6	0.651425	2.6	0.68448	3.6	0.652092
						2.6	0.808041	3.6	0.55165	2.6	0.811914	3.6	0.55501
						2.6	0.807397	3.6	0.64115	2.6	0.811971	3.6	0.642767
						2.6	0.734604	3.6	0.682552	2.6	0.740844	3.6	0.683248
						2.6	0.792613	3.6	0.666199	2.6	0.80128	3.6	0.664709
						2.6	0.727132	3.6	0.647448	2.6	0.73177	3.6	0.647824
						2.6	0.667412	3.6	0.619986	2.6	0.675661	3.6	0.619774
						2.6	0.731963	3.6	0.603991	2.6	0.736697	3.6	0.603357
						2.6	0.801282	3.6	0.668341	2.6	0.807206	3.6	0.66476
						2.6	0.776039	3.6	0.667264	2.6	0.782251	3.6	0.668275
						2.6	0.730265	3.6	0.694247	2.6	0.748855	3.6	0.692563
						2.6	0.772007	3.6	0.654907	2.6	0.788601	3.6	0.654579
						2.6	0.808556	3.6	0.646015	2.6	0.82598	3.6	0.645302
						2.6	0.741435	3.6	0.557856	2.6	0.753233	3.6	0.557952
						2.6	0.715404	3.6	0.648568	2.6	0.723398	3.6	0.64922
						2.6	0.766262	3.6	0.626027	2.6	0.784565	3.6	0.626673
						2.6	0.744077	3.8	0.569962	2.6	0.756403	3.8	0.567394
						2.6	0.73109	3.8	0.597021	2.6	0.745211	3.8	0.595913
						2.6	0.787368	3.8	0.705548	2.6	0.802242	3.8	0.707095
						2.6	0.759388	3.8	0.610685	2.6	0.772362	3.8	0.606386
						2.6	0.752772	3.8	0.564238	2.6	0.765721	3.8	0.563166
						2.6	0.767903	3.8	0.652872	2.6	0.779917	3.8	0.655648
						2.6	0.768101	3.8	0.598547	2.6	0.778841	3.8	0.594855
						2.6	0.721763	3.8	0.568196	2.6	0.735452	3.8	0.566815
						2.6	0.755196	3.8	0.658303	2.6	0.770638	3.8	0.656455
						2.6	0.685292	3.8	0.638153	2.6	0.7101	3.8	0.640665
						2.6	0.744039	3.8	0.599444	2.6	0.761428	3.8	0.596158
						2.6	0.769769	3.8	0.640048	2.6	0.791735	3.8	0.639011
						2.6	0.758405	3.8	0.645344	2.6	0.770076	3.8	0.646687
						2.6	0.747624	3.8	0.551322	2.6	0.765079	3.8	0.551766
						2.6	0.731205	3.8	0.638975	2.6	0.750385	3.8	0.637112
						2.6	0.700503	3.8	0.52331	2.6	0.714252	3.8	0.525812
						2.6	0.785777	3.8	0.636919	2.6	0.804131	3.8	0.63811
						2.6	0.755339	3.8	0.659264	2.6	0.771075	3.8	0.656551
						2.6	0.797566	3.8	0.639405	2.6	0.810613	3.8	0.643203
						2.6	0.754217	3.8	0.663304	2.6	0.776464	3.8	0.662382
						2.6	0.765409	3.8	0.611709	2.6	0.790346	3.8	0.610326
						2.6	0.681383	3.8	0.595325	2.6	0.696364	3.8	0.592847
						2.6	0.741909	3.8	0.633157	2.6	0.768206	3.8	0.63619
						2.6	0.751339	3.8	0.655298	2.6	0.76459	3.8	0.656077
						2.6	0.707485	3.8	0.732013	2.6	0.717719	3.8	0.731106
						2.6	0.768018	3.8	0.618114	2.6	0.785873	3.8	0.617715
						2.6	0.672668	3.8	0.635728	2.6	0.690458	3.8	0.636634
						2.6	0.805149	3.8	0.541114	2.6	0.819916	3.8	0.540829
						2.6	0.781931	3.8	0.645136	2.6	0.799129	3.8	0.647259
						2.6	0.710132	3.8	0.642599	2.6	0.734815	3.8	0.645125
						2.6	0.764434	3.8	0.588874	2.6	0.779272	3.8	0.587811
						2.6	0.719874	3.8	0.60995	2.6	0.738596	3.8	0.609704
						2.6	0.606685	3.8	0.717949	2.6	0.624785	3.8	0.714463
						2.6	0.718504	3.8	0.627693	2.6	0.743235	3.8	0.62514
						2.6	0.766471	3.8	0.588916	2.6	0.785838	3.8	0.589625
						2.6	0.740131	3.8	0.661431	2.6	0.756723	3.8	0.657088
						2.8	0.718286	3.8	0.606569	2.8	0.72954	3.8	0.605379
						2.8	0.764367	3.8	0.571136	2.8	0.774789	3.8	0.57228
						2.8	0.811069	3.8	0.645179	2.8	0.808274	3.8	0.645526
						2.8	0.730356	3.8	0.624282	2.8	0.732164	3.8	0.622714
						2.8	0.693979	3.8	0.626629	2.8	0.694156	3.8	0.624874
						2.8	0.764658	3.8	0.64047	2.8	0.768574	3.8	0.639971
						2.8	0.734784	3.8	0.655853	2.8	0.734212	3.8	0.658147
						2.8	0.722681	3.8	0.568416	2.8	0.72949	3.8	0.570201
						2.8	0.791335	3.8	0.63746	2.8	0.799248	3.8	0.637682
						2.8	0.768134	3.8	0.536806	2.8	0.77908	3.8	0.539061
						2.8	0.733292	3.8	0.627065	2.8	0.736666	3.8	0.628295
						2.8	0.768134	3.8	0.671344	2.8	0.773721	3.8	0.671897
						2.8	0.754884	3.8	0.652171	2.8	0.750673	3.8	0.647954
						2.8	0.708753	3.8	0.634023	2.8	0.711314	3.8	0.632635
						2.8	0.754577	3.8	0.603831	2.8	0.764975	3.8	0.604015
						2.8	0.6607	3.8	0.590696	2.8	0.668566	3.8	0.588048
						2.8	0.760018	3.8	0.657717	2.8	0.765719	3.8	0.654576
						2.8	0.758194	3.8	0.65236	2.8	0.763702	3.8	0.652526
						2.8	0.767049	3.8	0.681783	2.8	0.778463	3.8	0.679816
						2.8	0.785924	3.8	0.639091	2.8	0.796455	3.8	0.639803
						2.8	0.745745	3.8	0.630116	2.8	0.747356	3.8	0.62918
						2.8	0.714792	3.8	0.539893	2.8	0.731402	3.8	0.538008
						2.8	0.747114	3.8	0.633598	2.8	0.753304	3.8	0.634791
						2.8	0.759257	3.8	0.60848	2.8	0.762355	3.8	0.609137
						2.8	0.833554	4	0.552624	2.8	0.844361	4	0.550287
						2.8	0.751358	4	0.57818	2.8	0.754819	4	0.579023
						2.8	0.775896	4	0.69091	2.8	0.782569	4	0.69328
						2.8	0.681316	4	0.596653	2.8	0.681712	4	0.593391
						2.8	0.760762	4	0.550478	2.8	0.77166	4	0.550081
						2.8	0.787445	4	0.639274	2.8	0.782575	4	0.643358
						2.8	0.710104	4	0.581989	2.8	0.706974	4	0.578331
						2.8	0.786051	4	0.549764	2.8	0.784206	4	0.548517
						2.8	0.664114	4	0.644159	2.8	0.665541	4	0.644888
						2.8	0.794302	4	0.622988	2.8	0.793666	4	0.624015
						2.8	0.793706	4	0.583551	2.8	0.796822	4	0.579763
						2.8	0.712597	4	0.627254	2.8	0.730744	4	0.625641
						2.8	0.775461	4	0.632218	2.8	0.782672	4	0.633174
						2.8	0.704505	4	0.53349	2.8	0.706762	4	0.533963
						2.8	0.634756	4	0.625016	2.8	0.64587	4	0.622082
						2.8	0.709796	4	0.509667	2.8	0.713564	4	0.511381
						2.8	0.785618	4	0.621387	2.8	0.791508	4	0.623707
						2.8	0.755749	4	0.645929	2.8	0.756285	4	0.642873
						2.8	0.704987	4	0.625334	2.8	0.725124	4	0.628495
						2.8	0.750271	4	0.648446	2.8	0.7721	4	0.645248
						2.8	0.789334	4	0.597151	2.8	0.80506	4	0.595831
						2.8	0.720052	4	0.581775	2.8	0.728811	4	0.578789
						2.8	0.691343	4	0.619528	2.8	0.699785	4	0.620751
						2.8	0.743781	4	0.641545	2.8	0.761381	4	0.641628
						2.8	0.720307	4	0.720594	2.8	0.728838	4	0.719436
						2.8	0.704861	4	0.602615	2.8	0.718738	4	0.600927
						2.8	0.768234	4	0.620884	2.8	0.78255	4	0.621114
						2.8	0.736686	4	0.524044	2.8	0.751072	4	0.5241
						2.8	0.729241	4	0.630051	2.8	0.745058	4	0.631618
						2.8	0.747769	4	0.625515	2.8	0.753589	4	0.628592
						2.8	0.746262	4	0.573995	2.8	0.759654	4	0.573408
						2.8	0.69704	4	0.591715	2.8	0.710728	4	0.592176
						2.8	0.733634	4	0.703915	2.8	0.747999	4	0.701047
						2.8	0.657939	4	0.613231	2.8	0.68014	4	0.612123
						2.8	0.719838	4	0.576011	2.8	0.738602	4	0.576198
						2.8	0.747801	4	0.647976	2.8	0.770328	4	0.645157
						2.8	0.737206	4	0.591303	2.8	0.752013	4	0.58909
						2.8	0.723257	4	0.552946	2.8	0.747114	4	0.552962
						2.8	0.706917	4	0.630467	2.8	0.727896	4	0.630484
						2.8	0.674796	4	0.609936	2.8	0.689528	4	0.608538
						2.8	0.76631	4	0.61261	2.8	0.783142	4	0.613062
						2.8	0.731997	4	0.625575	2.8	0.747698	4	0.624529
						2.8	0.778575	4	0.642758	2.8	0.793446	4	0.644453
						2.8	0.729545	4	0.552545	2.8	0.749856	4	0.553186
						2.8	0.742076	4	0.623548	2.8	0.768602	4	0.624615
						2.8	0.650632	4	0.522903	2.8	0.663983	4	0.523691
						2.8	0.717712	4	0.611774	2.8	0.749723	4	0.614093
						2.8	0.726002	4	0.658911	2.8	0.738268	4	0.660615
						2.8	0.679249	4	0.638047	2.8	0.693498	4	0.636641
						2.8	0.745501	4	0.621284	2.8	0.767006	4	0.620172
						2.8	0.643265	4	0.589364	2.8	0.667381	4	0.589264
						2.8	0.786285	4	0.576107	2.8	0.799886	4	0.573315
						2.8	0.760493	4	0.646597	2.8	0.776822	4	0.645704
						2.8	0.682285	4	0.638254	2.8	0.713107	4	0.638445
						2.8	0.74154	4	0.670042	2.8	0.753049	4	0.668019
						2.8	0.693984	4	0.625038	2.8	0.715309	4	0.624935
						2.8	0.573972	4	0.614944	2.8	0.595434	4	0.61589
						2.8	0.694	4	0.523146	2.8	0.719297	4	0.520904
						2.8	0.745273	4	0.61983	2.8	0.76535	4	0.621817
						2.8	0.714182	4	0.592476	2.8	0.734664	4	0.592222
						3	0.688329			3	0.702291
						3	0.740722			3	0.76292
						3	0.789438			3	0.792605
						3	0.701445			3	0.702667
						3	0.669724			3	0.678177
						3	0.740823			3	0.756702
						3	0.708318			3	0.717695
						3	0.694606			3	0.711757
						3	0.772483			3	0.784407
						3	0.743215			3	0.756718
						3	0.706355			3	0.717504
						3	0.740022			3	0.757178
						3	0.727605			3	0.731034
						3	0.680587			3	0.691143
						3	0.726743			3	0.743391
						3	0.630011			3	0.646056
						3	0.735881			3	0.750554
						3	0.733581			3	0.748694
						3	0.749484			3	0.760707
						3	0.767086			3	0.783965
						3	0.720636			3	0.73833
						3	0.684257			3	0.711353
						3	0.720212			3	0.74004
						3	0.734536			3	0.748245
						3	0.81599			3	0.838669
						3	0.723659			3	0.739528
						3	0.752567			3	0.769058
						3	0.657302			3	0.66318
						3	0.733954			3	0.753707
						3	0.764688			3	0.774316
						3	0.675923			3	0.688686
						3	0.762659			3	0.770203
						3	0.639579			3	0.644843
						3	0.773892			3	0.785883
						3	0.772446			3	0.778675
						3	0.681725			3	0.709859
						3	0.751441			3	0.767571
						3	0.679446			3	0.687729
						3	0.60596			3	0.62538
						3	0.690504			3	0.697471
						3	0.76269			3	0.774165
						3	0.730809			3	0.741191
						3	0.687971			3	0.707198
						3	0.731605			3	0.755768
						3	0.773491			3	0.784541
						3	0.698054			3	0.708386
						3	0.67661			3	0.68098
						3	0.726003			3	0.745622
						3	0.704713			3	0.709145
						3	0.681203			3	0.697817
						3	0.753771			3	0.764922
						3	0.717232			3	0.728588
						3	0.710164			3	0.729688
						3	0.724801			3	0.726699
						3	0.726746			3	0.735144
						3	0.676084			3	0.689969
						3	0.716157			3	0.730814
						3	0.639092			3	0.66143
						3	0.700358			3	0.717458
						3	0.734472			3	0.751344
						3	0.725722			3	0.734623
						3	0.705553			3	0.728731
						3	0.684386			3	0.705377
						3	0.650455			3	0.658979
						3	0.748518			3	0.769942
						3	0.715845			3	0.737334
						3	0.766688			3	0.784307
						3	0.713104			3	0.728823
						3	0.723657			3	0.755927
						3	0.630505			3	0.640481
						3	0.701449			3	0.728313
						3	0.705531			3	0.720815
						3	0.652985			3	0.664937
						3	0.730795			3	0.746941
						3	0.623947			3	0.643175
						3	0.771412			3	0.78848
						3	0.744049			3	0.762881
						3	0.661808			3	0.691388
						3	0.724436			3	0.736034
						3	0.676114			3	0.691567
						3	0.545584			3	0.567214
						3	0.679385			3	0.70242
						3	0.732167			3	0.745374
						3	0.700342			3	0.716546
						3.2	0.662885			3.2	0.673099
						3.2	0.723027			3.2	0.740397
						3.2	0.779555			3.2	0.771403
						3.2	0.675991			3.2	0.673626
						3.2	0.648184			3.2	0.653544
						3.2	0.722053			3.2	0.733074
						3.2	0.688068			3.2	0.701812
						3.2	0.672975			3.2	0.685332
						3.2	0.760435			3.2	0.771195
						3.2	0.722408			3.2	0.737592
						3.2	0.678187			3.2	0.688087
						3.2	0.718964			3.2	0.741129
						3.2	0.703762			3.2	0.700907
						3.2	0.656553			3.2	0.661139
						3.2	0.700656			3.2	0.72114
						3.2	0.599868			3.2	0.611587
						3.2	0.716289			3.2	0.730703
						3.2	0.724597			3.2	0.73022
						3.2	0.731701			3.2	0.742104
						3.2	0.752036			3.2	0.76277
						3.2	0.7036			3.2	0.726884
						3.2	0.677143			3.2	0.690957
						3.2	0.705392			3.2	0.720781
						3.2	0.709433			3.2	0.72682
						3.2	0.796497			3.2	0.821661
						3.2	0.701397			3.2	0.712819
						3.2	0.739256			3.2	0.742483
						3.2	0.638159			3.2	0.634071
						3.2	0.717991			3.2	0.731912
						3.2	0.751792			3.2	0.753535
						3.2	0.655914			3.2	0.668054
						3.2	0.750535			3.2	0.749423
						3.2	0.614772			3.2	0.61773
						3.2	0.755714			3.2	0.774381
						3.2	0.75795			3.2	0.755449
						3.2	0.663438			3.2	0.692859
						3.2	0.731529			3.2	0.749925
						3.2	0.65367			3.2	0.669423
						3.2	0.582161			3.2	0.601718
						3.2	0.673189			3.2	0.680631
						3.2	0.753069			3.2	0.761077
						3.2	0.720396			3.2	0.730276
						3.2	0.666883			3.2	0.693331
						3.2	0.71355			3.2	0.737719
						3.2	0.758307			3.2	0.770053
						3.2	0.679034			3.2	0.687405
						3.2	0.66139			3.2	0.668246
						3.2	0.705817			3.2	0.728499
						3.2	0.685983			3.2	0.697986
						3.2	0.658949			3.2	0.663204
						3.2	0.739431			3.2	0.761901
						3.2	0.698306			3.2	0.71003
						3.2	0.689167			3.2	0.714977
						3.2	0.705398			3.2	0.703566
						3.2	0.708726			3.2	0.715248
						3.2	0.657436			3.2	0.670359
						3.2	0.698848			3.2	0.717122
						3.2	0.618499			3.2	0.641305
						3.2	0.680174			3.2	0.693933
						3.2	0.719089			3.2	0.744601
						3.2	0.710192			3.2	0.72521
						3.2	0.687474			3.2	0.713597
						3.2	0.669948			3.2	0.68626
						3.2	0.625825			3.2	0.633607
						3.2	0.734933			3.2	0.758666
						3.2	0.70048			3.2	0.721972
						3.2	0.760014			3.2	0.780983
						3.2	0.69771			3.2	0.723258
						3.2	0.704271			3.2	0.734375
						3.2	0.606186			3.2	0.61646
						3.2	0.684782			3.2	0.720279
						3.2	0.685351			3.2	0.696522
						3.2	0.633936			3.2	0.648191
						3.2	0.713745			3.2	0.741619
						3.2	0.602028			3.2	0.625189
						3.2	0.758918			3.2	0.778636
						3.2	0.727208			3.2	0.744493
						3.2	0.640643			3.2	0.659777
						3.2	0.708837			3.2	0.723317
						3.2	0.658166			3.2	0.674366
						3.2	0.517359			3.2	0.54106
						3.2	0.660874			3.2	0.679518
						3.2	0.719358			3.2	0.726981
						3.2	0.684309			3.2	0.711463
						3.4	0.639143			3.4	0.653353
						3.4	0.703138			3.4	0.721986
						3.4	0.76			3.4	0.748092
						3.4	0.652527			3.4	0.649427
						3.4	0.631511			3.4	0.631155
						3.4	0.705835			3.4	0.713194
						3.4	0.664592			3.4	0.689476
						3.4	0.65082			3.4	0.662397
						3.4	0.74252			3.4	0.754561
						3.4	0.703141			3.4	0.720802
						3.4	0.653652			3.4	0.670078
						3.4	0.698566			3.4	0.720888
						3.4	0.683859			3.4	0.687131
						3.4	0.634377			3.4	0.642752
						3.4	0.680677			3.4	0.699159
						3.4	0.576916			3.4	0.592799
						3.4	0.695955			3.4	0.715149
						3.4	0.707367			3.4	0.717931
						3.4	0.715978			3.4	0.730969
						3.4	0.736135			3.4	0.745864
						3.4	0.687998			3.4	0.704059
						3.4	0.662248			3.4	0.675114
						3.4	0.681972			3.4	0.690016
						3.4	0.690718			3.4	0.698852
						3.4	0.776212			3.4	0.80517
						3.4	0.679825			3.4	0.69589
						3.4	0.720188			3.4	0.726199
						3.4	0.617554			3.4	0.617458
						3.4	0.695751			3.4	0.708698
						3.4	0.73185			3.4	0.735634
						3.4	0.630772			3.4	0.640493
						3.4	0.731544			3.4	0.734607
						3.4	0.594375			3.4	0.605348
						3.4	0.74028			3.4	0.752296
						3.4	0.73881			3.4	0.731288
						3.4	0.64116			3.4	0.664958
						3.4	0.711688			3.4	0.737119
						3.4	0.631106			3.4	0.648816
						3.4	0.553542			3.4	0.570062
						3.4	0.65644			3.4	0.664892
						3.4	0.733362			3.4	0.738394
						3.4	0.700535			3.4	0.712499
						3.4	0.654333			3.4	0.680139
						3.4	0.69418			3.4	0.714697
						3.4	0.742878			3.4	0.749725
						3.4	0.676588			3.4	0.692045
						3.4	0.646417			3.4	0.652948
						3.4	0.691978			3.4	0.707891
						3.4	0.676898			3.4	0.684778
						3.4	0.642897			3.4	0.652469
						3.4	0.726688			3.4	0.742733
						3.4	0.692004			3.4	0.701104
						3.4	0.676652			3.4	0.692253
						3.4	0.695206			3.4	0.70481
						3.4	0.702487			3.4	0.698233
						3.4	0.646774			3.4	0.644212
						3.4	0.686203			3.4	0.703298
						3.4	0.601573			3.4	0.617234
						3.4	0.665192			3.4	0.672489
						3.4	0.718566			3.4	0.729725
						3.4	0.698286			3.4	0.713488
						3.4	0.676396			3.4	0.696422
						3.4	0.656208			3.4	0.679833
						3.4	0.606523			3.4	0.611581
						3.4	0.722162			3.4	0.735105
						3.4	0.690313			3.4	0.697174
						3.4	0.757716			3.4	0.776327
						3.4	0.689234			3.4	0.706298
						3.4	0.69267			3.4	0.70886
						3.4	0.585993			3.4	0.603937
						3.4	0.677872			3.4	0.700863
						3.4	0.677322			3.4	0.683706
						3.4	0.621242			3.4	0.638741
						3.4	0.701969			3.4	0.722037
						3.4	0.584526			3.4	0.601134
						3.4	0.748333			3.4	0.768483
						3.4	0.713468			3.4	0.729293
						3.4	0.625246			3.4	0.64581
						3.4	0.700539			3.4	0.711787
						3.4	0.642884			3.4	0.663745
						3.4	0.49494			3.4	0.515522
						3.4	0.651264			3.4	0.658378
						3.4	0.711268			3.4	0.717873
						3.4	0.675092			3.4	0.689214
						3.6	0.623174			3.6	0.642634
						3.6	0.680482			3.6	0.698037
						3.6	0.734938			3.6	0.737978
						3.6	0.624795			3.6	0.637598
						3.6	0.601574			3.6	0.61699
						3.6	0.68189			3.6	0.693146
						3.6	0.649495			3.6	0.664782
						3.6	0.62534			3.6	0.630332
						3.6	0.724332			3.6	0.736961
						3.6	0.68934			3.6	0.694465
						3.6	0.63193			3.6	0.651995
						3.6	0.678385			3.6	0.706745
						3.6	0.65667			3.6	0.672403
						3.6	0.614877			3.6	0.635469
						3.6	0.659716			3.6	0.682439
						3.6	0.553388			3.6	0.572599
						3.6	0.671516			3.6	0.698851
						3.6	0.692357			3.6	0.698041
						3.6	0.698279			3.6	0.710421
						3.6	0.713096			3.6	0.73166
						3.6	0.68324			3.6	0.698651
						3.6	0.643961			3.6	0.658865
						3.6	0.671504			3.6	0.67162
						3.6	0.67111			3.6	0.678944
						3.6	0.774076			3.6	0.781966
						3.6	0.668639			3.6	0.669142
						3.6	0.699107			3.6	0.706466
						3.6	0.599033			3.6	0.597014
						3.6	0.679231			3.6	0.682845
						3.6	0.71064			3.6	0.717487
						3.6	0.616819			3.6	0.636608
						3.6	0.708234			3.6	0.729926
						3.6	0.574174			3.6	0.578299
						3.6	0.719826			3.6	0.747495
						3.6	0.718692			3.6	0.714832
						3.6	0.626681			3.6	0.653178
						3.6	0.70258			3.6	0.719062
						3.6	0.608574			3.6	0.619058
						3.6	0.525963			3.6	0.541974
						3.6	0.639107			3.6	0.652466
						3.6	0.714839			3.6	0.727248
						3.6	0.688895			3.6	0.705157
						3.6	0.633054			3.6	0.664741
						3.6	0.672378			3.6	0.698077
						3.6	0.722025			3.6	0.736159
						3.6	0.657119			3.6	0.674741
						3.6	0.632338			3.6	0.635151
						3.6	0.676241			3.6	0.699768
						3.6	0.654744			3.6	0.676701
						3.6	0.620931			3.6	0.641403
						3.6	0.709201			3.6	0.717508
						3.6	0.673209			3.6	0.700907
						3.6	0.656871			3.6	0.668664
						3.6	0.679002			3.6	0.686921
						3.6	0.685491			3.6	0.686226
						3.6	0.626981			3.6	0.631616
						3.6	0.672375			3.6	0.686055
						3.6	0.582372			3.6	0.59117
						3.6	0.646441			3.6	0.657689
						3.6	0.708136			3.6	0.718967
						3.6	0.683429			3.6	0.699047
						3.6	0.660725			3.6	0.687447
						3.6	0.643691			3.6	0.656759
						3.6	0.589836			3.6	0.617414
						3.6	0.709193			3.6	0.731244
						3.6	0.672611			3.6	0.675447
						3.6	0.749815			3.6	0.76922
						3.6	0.669603			3.6	0.692947
						3.6	0.673633			3.6	0.690857
						3.6	0.56492			3.6	0.585887
						3.6	0.661255			3.6	0.696577
						3.6	0.654162			3.6	0.667779
						3.6	0.600233			3.6	0.624654
						3.6	0.687417			3.6	0.708636
						3.6	0.564086			3.6	0.584331
						3.6	0.73737			3.6	0.765522
						3.6	0.695401			3.6	0.712509
						3.6	0.60566			3.6	0.655161
						3.6	0.683592			3.6	0.692413
						3.6	0.621032			3.6	0.641479
						3.6	0.468688			3.6	0.484618
						3.6	0.635264			3.6	0.643425
						3.6	0.696222			3.6	0.721818
						3.6	0.655948			3.6	0.66956
						3.8	0.603997			3.8	0.622953
						3.8	0.661698			3.8	0.684642
						3.8	0.720324			3.8	0.729173
						3.8	0.606183			3.8	0.610815
						3.8	0.583298			3.8	0.58878
						3.8	0.666267			3.8	0.690594
						3.8	0.631721			3.8	0.647057
						3.8	0.606225			3.8	0.61457
						3.8	0.710913			3.8	0.729991
						3.8	0.67286			3.8	0.69329
						3.8	0.613183			3.8	0.641864
						3.8	0.659901			3.8	0.698087
						3.8	0.639699			3.8	0.648625
						3.8	0.596198			3.8	0.628536
						3.8	0.642978			3.8	0.670032
						3.8	0.535398			3.8	0.569895
						3.8	0.653932			3.8	0.688945
						3.8	0.677799			3.8	0.704546
						3.8	0.680668			3.8	0.692051
						3.8	0.697074			3.8	0.718771
						3.8	0.666967			3.8	0.694034
						3.8	0.627178			3.8	0.644096
						3.8	0.657106			3.8	0.661829
						3.8	0.654612			3.8	0.663448
						3.8	0.761362			3.8	0.773986
						3.8	0.650437			3.8	0.655217
						3.8	0.681084			3.8	0.691888
						3.8	0.581071			3.8	0.603047
						3.8	0.662201			3.8	0.679122
						3.8	0.6936			3.8	0.700256
						3.8	0.596367			3.8	0.625646
						3.8	0.691445			3.8	0.720829
						3.8	0.554677			3.8	0.578928
						3.8	0.704834			3.8	0.733651
						3.8	0.701861			3.8	0.701645
						3.8	0.609412			3.8	0.641458
						3.8	0.685274			3.8	0.700386
						3.8	0.592139			3.8	0.606127
						3.8	0.505552			3.8	0.510456
						3.8	0.623649			3.8	0.639227
						3.8	0.698953			3.8	0.718162
						3.8	0.673989			3.8	0.696432
						3.8	0.6104			3.8	0.640704
						3.8	0.646243			3.8	0.678571
						3.8	0.704684			3.8	0.716703
						3.8	0.632435			3.8	0.660391
						3.8	0.607338			3.8	0.617252
						3.8	0.65506			3.8	0.678722
						3.8	0.631992			3.8	0.657051
						3.8	0.590698			3.8	0.620633
						3.8	0.691184			3.8	0.703484
						3.8	0.651173			3.8	0.677252
						3.8	0.627167			3.8	0.63916
						3.8	0.658962			3.8	0.669987
						3.8	0.6621			3.8	0.663692
						3.8	0.60347			3.8	0.624954
						3.8	0.645285			3.8	0.663263
						3.8	0.567783			3.8	0.564617
						3.8	0.622745			3.8	0.651385
						3.8	0.684954			3.8	0.705789
						3.8	0.664325			3.8	0.694085
						3.8	0.638432			3.8	0.667312
						3.8	0.615359			3.8	0.637583
						3.8	0.572416			3.8	0.624922
						3.8	0.690706			3.8	0.708321
						3.8	0.644723			3.8	0.660739
						3.8	0.731264			3.8	0.755993
						3.8	0.647065			3.8	0.678329
						3.8	0.643744			3.8	0.673622
						3.8	0.548084			3.8	0.602464
						3.8	0.637627			3.8	0.673096
						3.8	0.621128			3.8	0.655678
						3.8	0.570155			3.8	0.599394
						3.8	0.659473			3.8	0.697476
						3.8	0.534453			3.8	0.566742
						3.8	0.718298			3.8	0.736932
						3.8	0.668112			3.8	0.694445
						3.8	0.584314			3.8	0.632429
						3.8	0.658492			3.8	0.667764
						3.8	0.599427			3.8	0.610475
						3.8	0.45002			3.8	0.474552
						3.8	0.618126			3.8	0.632238
						3.8	0.668917			3.8	0.696074
						3.8	0.635148			3.8	0.658713
						4	0.594017			4	0.631404
						4	0.640478			4	0.666577
						4	0.704261			4	0.710375
						4	0.600941			4	0.600809
						4	0.573423			4	0.574249
						4	0.65889			4	0.671457
						4	0.621154			4	0.626043
						4	0.587879			4	0.595684
						4	0.701976			4	0.717546
						4	0.663453			4	0.688745
						4	0.607143			4	0.625526
						4	0.660241			4	0.709404
						4	0.632658			4	0.635863
						4	0.583381			4	0.603329
						4	0.638565			4	0.660518
						4	0.529292			4	0.559506
						4	0.648146			4	0.673704
						4	0.670994			4	0.68228
						4	0.671985			4	0.679324
						4	0.694351			4	0.704009
						4	0.669865			4	0.688049
						4	0.629914			4	0.642474
						4	0.662338			4	0.667848
						4	0.656445			4	0.664036
						4	0.756256			4	0.759575
						4	0.643067			4	0.640089
						4	0.664158			4	0.671453
						4	0.572986			4	0.582359
						4	0.659003			4	0.672832
						4	0.689982			4	0.688666
						4	0.57903			4	0.607724
						4	0.690279			4	0.697459
						4	0.552798			4	0.575407
						4	0.704133			4	0.717389
						4	0.693242			4	0.689555
						4	0.600447			4	0.640287
						4	0.685469			4	0.689525
						4	0.572789			4	0.587463
						4	0.495898			4	0.479801
						4	0.608893			4	0.641602
						4	0.688065			4	0.695582
						4	0.656954			4	0.68039
						4	0.608027			4	0.624831
						4	0.644823			4	0.663862
						4	0.695599			4	0.712862
						4	0.617375			4	0.63187
						4	0.588993			4	0.598056
						4	0.651482			4	0.688854
						4	0.632747			4	0.651429
						4	0.58384			4	0.603902
						4	0.672715			4	0.682851
						4	0.643768			4	0.666992
						4	0.621884			4	0.639851
						4	0.649011			4	0.669383
						4	0.655513			4	0.660392
						4	0.586718			4	0.597178
						4	0.643475			4	0.661051
						4	0.554124			4	0.550703
						4	0.617042			4	0.63974
						4	0.668414			4	0.696699
						4	0.651859			4	0.689486
						4	0.629443			4	0.663522
						4	0.602295			4	0.644864
						4	0.588811			4	0.610845
						4	0.678133			4	0.694536
						4	0.635835			4	0.645782
						4	0.724803			4	0.735868
						4	0.642823			4	0.668303
						4	0.629228			4	0.669144
						4	0.534703			4	0.590729
						4	0.635957			4	0.653192
						4	0.615629			4	0.633145
						4	0.560288			4	0.5769
						4	0.650132			4	0.683916
						4	0.523433			4	0.547405
						4	0.705529			4	0.728715
						4	0.654292			4	0.681836
						4	0.585011			4	0.612911
						4	0.654541			4	0.668763
						4	0.58861			4	0.592695
						4	0.436795			4	0.457113
						4	0.608235			4	0.627422
						4	0.671556			4	0.695291
						4	0.618374			4	0.638997

## Sheet: Figure 6
	A													B
														Gradient 1	Gradient 2			MBMv4 Functional connectivity
	Left		Right			Left		Right						-0.00532586	-0.0183321		Brain regions	1	0.822193	0.8512	0.814128	0.841075	0.78389	0.633087	0.695077	0.585149	0.612578	0.755435	0.7872	0.66731	0.6115	0.455197	0.383884	0.56817	0.555812	0.767665	0.532361	0.225548	0.677435	0.471842	0.585152	0.557687	-0.293827	-0.261373	-0.2017	-0.264769	-0.295468	-0.284578	-0.228334
	0	0.113177	0	0.120534		0.102253	2.36617	0.480719	2.21152					-0.0115433	-0.0196051			0.822193	1	0.89582	0.759208	0.789947	0.633126	0.525312	0.742246	0.51231	0.503557	0.852694	0.776804	0.84743	0.655465	0.396329	0.318682	0.705405	0.73097	0.809282	0.452545	0.135702	0.785237	0.62493	0.670206	0.670351	-0.308875	-0.273223	-0.227315	-0.278465	-0.334064	-0.294428	-0.242583
	0	0.116738	0	0.131722		0	2.27901	0.435291	2.24315					-0.0773776	0.0418447			0.8512	0.89582	1	0.735771	0.878392	0.649863	0.542879	0.694237	0.523054	0.497312	0.761708	0.741772	0.767254	0.691298	0.384173	0.321303	0.708463	0.660483	0.756152	0.416209	0.150497	0.681564	0.531549	0.59637	0.604466	-0.289155	-0.261818	-0.215364	-0.265706	-0.303661	-0.2737	-0.224034
	0	0.123674	0	0.135342		0	2.19408	0.258536	2.12764					0.10178	0.0178294			0.814128	0.759208	0.735771	1	0.664494	0.727793	0.549211	0.690483	0.480619	0.620731	0.769676	0.817489	0.630479	0.529571	0.403806	0.332587	0.528392	0.557139	0.793543	0.649125	0.219117	0.736743	0.532096	0.63126	0.595078	-0.295486	-0.263005	-0.195985	-0.259837	-0.296022	-0.295584	-0.233849
	0	0.132291	0	0.137513		0.139597	2.41739	0.379036	2.09722					0.0279933	-0.125598			0.841075	0.789947	0.878392	0.664494	1	0.628115	0.529212	0.609735	0.523142	0.46594	0.643411	0.630116	0.672022	0.70169	0.351716	0.307998	0.641101	0.567955	0.634772	0.37515	0.159776	0.557848	0.4325	0.495448	0.520424	-0.263069	-0.231327	-0.194164	-0.239118	-0.272469	-0.253408	-0.205128
	0	0.134139	0	0.138765		0.124815	2.48603	0.476808	2.08361					-0.0287135	-0.0269028			0.78389	0.633126	0.649863	0.727793	0.628115	1	0.618673	0.546009	0.438524	0.607692	0.59733	0.655591	0.502307	0.444825	0.406958	0.338745	0.406068	0.412464	0.618032	0.604665	0.281181	0.536047	0.35821	0.45319	0.423332	-0.243177	-0.198466	-0.142616	-0.221376	-0.232841	-0.240468	-0.21327
	0	0.137865	0	0.139673		0	2.46336	0.420231	2.14116					0.0787846	-0.0932353			0.633087	0.525312	0.542879	0.549211	0.529212	0.618673	1	0.458091	0.376431	0.535468	0.49997	0.53285	0.417614	0.389325	0.39121	0.415409	0.349396	0.350078	0.521185	0.441937	0.24729	0.462227	0.317392	0.37967	0.369098	-0.267525	-0.202597	-0.129451	-0.246921	-0.271151	-0.262143	-0.255184
	0	0.138311	0	0.142047		0	2.44793	0.519114	2.16512					0.0477534	-0.173035			0.695077	0.742246	0.694237	0.690483	0.609735	0.546009	0.458091	1	0.526417	0.467261	0.770405	0.713755	0.630449	0.597373	0.410191	0.283925	0.557669	0.571454	0.773253	0.463614	0.084574	0.757706	0.577138	0.754181	0.702001	-0.322935	-0.283597	-0.244235	-0.269318	-0.353956	-0.311528	-0.252656
	0	0.139025	0	0.145919		0.08022	2.11676	0.563272	2.21279					-0.124019	0.0244563			0.585149	0.51231	0.523054	0.480619	0.523142	0.438524	0.376431	0.526417	1	0.336368	0.49138	0.472228	0.406287	0.453707	0.408888	0.222911	0.36005	0.337435	0.495075	0.289436	0.0721828	0.438934	0.300757	0.408446	0.39266	-0.232706	-0.216456	-0.181603	-0.216335	-0.25744	-0.228563	-0.178112
	0	0.13981	0	0.146839		0.166361	2.03387	0.636723	2.2203					-0.181787	0.0453505			0.612578	0.503557	0.497312	0.620731	0.46594	0.607692	0.535468	0.467261	0.336368	1	0.518823	0.589323	0.413677	0.365347	0.302726	0.368275	0.342167	0.369528	0.568873	0.654548	0.427104	0.527121	0.386674	0.412374	0.415946	-0.163792	-0.079833	-0.0339086	-0.155855	-0.196938	-0.236313	-0.217931
	0	0.142127	0	0.15625		0.113321	2.10345	0.680152	2.22943					-0.184065	0.035726			0.755435	0.852694	0.761708	0.769676	0.643411	0.59733	0.49997	0.770405	0.49138	0.518823	1	0.827925	0.701541	0.556464	0.424673	0.324249	0.575488	0.62589	0.895553	0.50876	0.11133	0.87557	0.623657	0.741962	0.677201	-0.343695	-0.30549	-0.246938	-0.298827	-0.376703	-0.3289	-0.266747
	0	0.14338	0	0.156433		0.854059	2.52567	0.647903	2.2583					0.0884658	0.047503			0.7872	0.776804	0.741772	0.817489	0.630116	0.655591	0.53285	0.713755	0.472228	0.589323	0.827925	1	0.644684	0.503142	0.419113	0.34148	0.508499	0.566454	0.882905	0.578085	0.167707	0.825361	0.569408	0.672336	0.610917	-0.316188	-0.285741	-0.223665	-0.268294	-0.323013	-0.303065	-0.241949
	0	0.146222	0	0.163224		0.721235	2.61461	0.292415	2.06833					-0.208248	0.0472188			0.66731	0.84743	0.767254	0.630479	0.672022	0.502307	0.417614	0.630449	0.406287	0.413677	0.701541	0.644684	1	0.623405	0.30717	0.246409	0.743958	0.855261	0.664922	0.387565	0.0953047	0.726459	0.695932	0.598884	0.675663	-0.286176	-0.232105	-0.207961	-0.250086	-0.317222	-0.279803	-0.241041
	0	0.160767	0	0.16394		0.594154	2.62504	0.739974	2.29038					0.0760032	0.0568659			0.6115	0.655465	0.691298	0.529571	0.70169	0.444825	0.389325	0.597373	0.453707	0.365347	0.556464	0.503142	0.623405	1	0.290418	0.234441	0.718636	0.598949	0.540686	0.326986	0.0826703	0.556655	0.548019	0.504123	0.646069	-0.289361	-0.221046	-0.202728	-0.24737	-0.323431	-0.292309	-0.241883
	0	0.160781	0	0.168071		0.502346	2.73654	0.806868	2.34089					-0.034906	-0.0142393			0.455197	0.396329	0.384173	0.403806	0.351716	0.406958	0.39121	0.410191	0.408888	0.302726	0.424673	0.419113	0.30717	0.290418	1	0.219248	0.254893	0.259984	0.440868	0.275904	0.0754834	0.399355	0.262689	0.362759	0.324213	-0.266016	-0.219933	-0.17527	-0.242871	-0.288258	-0.248728	-0.226775
	0	0.16419	0	0.174565		0.339431	2.68109	0.188442	2.05191					0.0845102	-0.0377175			0.383884	0.318682	0.321303	0.332587	0.307998	0.338745	0.415409	0.283925	0.222911	0.368275	0.324249	0.34148	0.246409	0.234441	0.219248	1	0.201956	0.210058	0.345592	0.244114	0.210933	0.31098	0.211078	0.245043	0.239978	-0.238426	-0.190922	-0.0616284	-0.237616	-0.256413	-0.24057	-0.22288
	0	0.16447	0	0.174629		0.211523	2.56666	0.297896	2.03325					0.0976478	0.0949084			0.56817	0.705405	0.708463	0.528392	0.641101	0.406068	0.349396	0.557669	0.36005	0.342167	0.575488	0.508499	0.743958	0.718636	0.254893	0.201956	1	0.770806	0.53666	0.326305	0.0657347	0.614673	0.71126	0.534204	0.711637	-0.291774	-0.214656	-0.20397	-0.24802	-0.331851	-0.297044	-0.255083
	0	0.165363	0	0.175537		0.10107	2.46377	0.858736	2.31463					0.119143	0.0937189			0.555812	0.73097	0.660483	0.557139	0.567955	0.412464	0.350078	0.571454	0.337435	0.369528	0.62589	0.566454	0.855261	0.598949	0.259984	0.210058	0.770806	1	0.586488	0.371917	0.0711057	0.704385	0.805819	0.577689	0.710014	-0.295847	-0.215036	-0.201921	-0.249425	-0.337528	-0.300898	-0.262377
	0	0.168831	0	0.18272		0	2.39449	0.349404	2.13152					0.116497	0.103665			0.767665	0.809282	0.756152	0.793543	0.634772	0.618032	0.521185	0.773253	0.495075	0.568873	0.895553	0.882905	0.664922	0.540686	0.440868	0.345592	0.53666	0.586488	1	0.569699	0.129238	0.88756	0.602194	0.749489	0.663487	-0.362882	-0.320406	-0.253224	-0.3037	-0.380126	-0.343031	-0.278617
	0	0.172266	0	0.185082		0	2.41931	0.132734	2.11108					-0.0168568	-0.025744			0.532361	0.452545	0.416209	0.649125	0.37515	0.604665	0.441937	0.463614	0.289436	0.654548	0.50876	0.578085	0.387565	0.326986	0.275904	0.244114	0.326305	0.371917	0.569699	1	0.291041	0.555579	0.428132	0.444341	0.443159	-0.220666	-0.122033	-0.10327	-0.147264	-0.194926	-0.242485	-0.235629
	0	0.173	0	0.185264		0.25513	1.95896	0.208632	2.14033					-0.0988813	-0.0049746			0.225548	0.135702	0.150497	0.219117	0.159776	0.281181	0.24729	0.084574	0.0721828	0.427104	0.11133	0.167707	0.0953047	0.0826703	0.0754834	0.210933	0.0657347	0.0711057	0.129238	0.291041	1	0.0996145	0.0603468	0.0372463	0.0569973	-0.0110254	-0.0274664	0.332674	-0.114397	-0.0869983	-0.134197	-0.074323
	0	0.173208	0	0.185839		0.94746	2.45575	0	2.10181					0.0170149	0.0593833			0.677435	0.785237	0.681564	0.736743	0.557848	0.536047	0.462227	0.757706	0.438934	0.527121	0.87557	0.825361	0.726459	0.556655	0.399355	0.31098	0.614673	0.704385	0.88756	0.555579	0.0996145	1	0.779234	0.785005	0.771523	-0.369801	-0.295856	-0.253301	-0.28945	-0.400935	-0.359342	-0.304313
	0	0.176463	0	0.186273		0	2.34213	0	2.05345					0.0345123	-0.095574			0.471842	0.62493	0.531549	0.532096	0.4325	0.35821	0.317392	0.577138	0.300757	0.386674	0.623657	0.569408	0.695932	0.548019	0.262689	0.211078	0.71126	0.805819	0.602194	0.428132	0.0603468	0.779234	1	0.630667	0.777075	-0.338755	-0.222034	-0.214365	-0.253141	-0.38413	-0.348194	-0.310602
	0	0.178053	0	0.192498		0	2.36965	0.10764	2.03069					-0.207678	0.0474448			0.585152	0.670206	0.59637	0.63126	0.495448	0.45319	0.37967	0.754181	0.408446	0.412374	0.741962	0.672336	0.598884	0.504123	0.362759	0.245043	0.534204	0.577689	0.749489	0.444341	0.0372463	0.785005	0.630667	1	0.720714	-0.339203	-0.279946	-0.251829	-0.2673	-0.37487	-0.322637	-0.272726
	0	0.17814	0	0.195542		0	2.28248	0.905801	2.27801					0.103125	0.0437698			0.557687	0.670351	0.604466	0.595078	0.520424	0.423332	0.369098	0.702001	0.39266	0.415946	0.677201	0.610917	0.675663	0.646069	0.324213	0.239978	0.711637	0.710014	0.663487	0.443159	0.0569973	0.771523	0.777075	0.720714	1	-0.3465	-0.252073	-0.234255	-0.269199	-0.399399	-0.356218	-0.299877
	0	0.180294	0	0.196074		0	2.33562	0.836658	2.17797					-0.0176885	-0.0184062			-0.293827	-0.308875	-0.289155	-0.295486	-0.263069	-0.243177	-0.267525	-0.322935	-0.232706	-0.163792	-0.343695	-0.316188	-0.286176	-0.289361	-0.266016	-0.238426	-0.291774	-0.295847	-0.362882	-0.220666	-0.0110254	-0.369801	-0.338755	-0.339203	-0.3465	1	0.461326	0.349115	0.474275	0.402924	0.342071	0.456672
	0	0.180742	0	0.19845		0	2.27425	0.973459	2.1974					-0.169046	0.0310723			-0.261373	-0.273223	-0.261818	-0.263005	-0.231327	-0.198466	-0.202597	-0.283597	-0.216456	-0.079833	-0.30549	-0.285741	-0.232105	-0.221046	-0.219933	-0.190922	-0.214656	-0.215036	-0.320406	-0.122033	-0.0274664	-0.295856	-0.222034	-0.279946	-0.252073	0.461326	1	0.143746	0.343849	0.256732	0.221323	0.131342
	0	0.180925	0	0.202568		0.343572	1.89603	0.633122	2.15403					0.104733	0.100383			-0.2017	-0.227315	-0.215364	-0.195985	-0.194164	-0.142616	-0.129451	-0.244235	-0.181603	-0.0339086	-0.246938	-0.223665	-0.207961	-0.202728	-0.17527	-0.0616284	-0.20397	-0.201921	-0.253224	-0.10327	0.332674	-0.253301	-0.214365	-0.251829	-0.234255	0.349115	0.143746	1	0.0919003	0.133042	0.0865384	0.216528
	0	0.186809	0	0.202781		1.47255	2.29265	0.489608	2.13533					-0.0127031	-0.0228015			-0.264769	-0.278465	-0.265706	-0.259837	-0.239118	-0.221376	-0.246921	-0.269318	-0.216335	-0.155855	-0.298827	-0.268294	-0.250086	-0.24737	-0.242871	-0.237616	-0.24802	-0.249425	-0.3037	-0.147264	-0.114397	-0.28945	-0.253141	-0.2673	-0.269199	0.474275	0.343849	0.0919003	1	0.470954	0.497833	0.303257
	0	0.1879	0	0.207985		1.30889	2.3026	0	2.06384					-0.122247	0.0120674			-0.295468	-0.334064	-0.303661	-0.296022	-0.272469	-0.232841	-0.271151	-0.353956	-0.25744	-0.196938	-0.376703	-0.323013	-0.317222	-0.323431	-0.288258	-0.256413	-0.331851	-0.337528	-0.380126	-0.194926	-0.0869983	-0.400935	-0.38413	-0.37487	-0.399399	0.402924	0.256732	0.133042	0.470954	1	0.646787	0.335521
	0	0.188685	0	0.210286		1.19565	2.30966	1.04899	1.87098					-0.145112	0.0241754			-0.284578	-0.294428	-0.2737	-0.295584	-0.253408	-0.240468	-0.262143	-0.311528	-0.228563	-0.236313	-0.3289	-0.303065	-0.279803	-0.292309	-0.248728	-0.24057	-0.297044	-0.300898	-0.343031	-0.242485	-0.134197	-0.359342	-0.348194	-0.322637	-0.356218	0.342071	0.221323	0.0865384	0.497833	0.646787	1	0.287757
	0	0.190849	0	0.214468		1.05364	2.36375	0.945537	2.29294					-0.025751	-0.0244082			-0.228334	-0.242583	-0.224034	-0.233849	-0.205128	-0.21327	-0.255184	-0.252656	-0.178112	-0.217931	-0.266747	-0.241949	-0.241041	-0.241883	-0.226775	-0.22288	-0.255083	-0.262377	-0.278617	-0.235629	-0.074323	-0.304313	-0.310602	-0.272726	-0.299877	0.456672	0.131342	0.216528	0.303257	0.335521	0.287757	1
	0	0.191953	0	0.215797		0.077889	2.33271	1.26222	2.27105					-0.0150567	-0.0184357			-0.00298098	-0.0480964	-0.0413784	-0.0211687	-0.0289473	0.026611	0.00649008	-0.0816313	-0.0657505	0.0638574	-0.0592563	-0.0300992	-0.0621	-0.0737607	-0.0665234	0.0402158	-0.0796358	-0.0721646	-0.0589281	-0.000754618	0.416985	-0.0669166	-0.0808828	-0.0955586	-0.0920089	0.0139275	-0.0505906	0.359293	-0.0660108	-0.0223249	-0.048255	0.0556007
	0	0.193963	0	0.21697		0	2.23394	1.32783	2.24185					-0.0572773	-0.00993597			-0.182277	-0.202595	-0.194907	-0.163788	-0.170912	-0.109032	-0.0842654	-0.205132	-0.152573	0.0724829	-0.22133	-0.198805	-0.168763	-0.148752	-0.136514	-0.0768441	-0.148957	-0.147521	-0.222042	-0.0122089	0.239312	-0.202184	-0.140854	-0.207	-0.167677	0.279007	0.341402	0.318543	0.109813	0.0822087	0.0456039	0.0531928
	0	0.194021	0	0.218739		0.0959271	2.22097	1.12315	2.20796					-0.200209	0.0433642			-0.109973	-0.127487	-0.123591	-0.114621	-0.112685	-0.101564	-0.104477	-0.14138	-0.116214	-0.105754	-0.1244	-0.108073	-0.133319	-0.137876	-0.1249	-0.0634064	-0.144962	-0.139428	-0.122783	-0.12068	0.0834499	-0.129137	-0.148274	-0.142776	-0.151354	0.0209355	-0.0665148	0.154415	-0.0250109	0.0275745	0.00595048	0.199591
	0	0.196979	0	0.218774		0.365664	1.91298	0.741496	2.16142					0.0356238	-0.151571			-0.175502	-0.198765	-0.195755	-0.153148	-0.169604	-0.0875518	-0.0802392	-0.189589	-0.153967	0.141149	-0.211298	-0.18384	-0.149217	-0.12151	-0.133875	-0.0840966	-0.115798	-0.109652	-0.207028	0.0741133	0.144954	-0.162152	-0.0754824	-0.175935	-0.11805	0.214451	0.445693	0.122033	0.178164	0.085528	0.0478267	-0.0230666
	0	0.197958	0	0.221991		1.32401	2.24036	0.504399	2.11951					0.118233	0.0916912			-0.0738374	-0.0851708	-0.0848928	-0.0841731	-0.0782605	-0.0719427	-0.0738578	-0.104002	-0.083713	-0.100371	-0.0804921	-0.0782229	-0.0974503	-0.0976125	-0.086171	-0.0277608	-0.104363	-0.10364	-0.0773881	-0.108224	0.0568966	-0.0913253	-0.107649	-0.106442	-0.114193	-0.0757233	-0.109761	0.015767	-0.107201	-0.0743646	-0.0667347	0.0125467
	0	0.200127	0	0.224967		0.453319	1.95455	1.19116	1.85443					0.0320779	-0.129356			-0.0676163	-0.0767744	-0.0783395	-0.0764024	-0.075901	-0.0572403	-0.0353587	-0.0919032	-0.0753888	-0.0688146	-0.0704504	-0.0702334	-0.0838777	-0.0861055	-0.0543681	0.0282188	-0.0868578	-0.0859215	-0.0679271	-0.0874016	0.143135	-0.0777587	-0.0834894	-0.0911302	-0.0926274	-0.102196	-0.110748	0.0355106	-0.140905	-0.126178	-0.0961407	-0.0624245
	0	0.20206	0	0.225577		1.14364	2.25647	1.00688	2.04618					0.0608968	0.057607			-0.265548	-0.278193	-0.278357	-0.25175	-0.236375	-0.186527	-0.168289	-0.274866	-0.22525	-0.037213	-0.306317	-0.280367	-0.193449	-0.167205	-0.203215	-0.152385	-0.136484	-0.129775	-0.316998	-0.00175305	-0.00866266	-0.237702	-0.0840894	-0.245848	-0.155482	0.192727	0.461017	0.0902187	0.268724	0.225002	0.133662	-0.0168486
	0	0.202949	0	0.228121		1.15406	2.23598	0.995845	1.94564					-0.00284589	-0.064315			-0.103184	-0.112214	-0.105575	-0.112891	-0.0951814	-0.109654	-0.11597	-0.127243	-0.0953878	-0.157517	-0.112867	-0.108949	-0.125464	-0.124214	-0.112637	-0.0887452	-0.136071	-0.142281	-0.11683	-0.14976	-0.0560502	-0.140233	-0.165992	-0.13873	-0.15722	0.00416592	-0.0752238	-0.0189007	-0.0328351	0.0245482	0.0143752	0.179337
	0	0.203281	0	0.229111		1.11027	2.22022	0.992461	2.31961					-0.136933	0.0575387			-0.0760736	-0.0794487	-0.0798959	-0.0758285	-0.0781524	-0.0760636	-0.0672898	-0.078124	-0.0673868	-0.101868	-0.0642119	-0.0690822	-0.0877298	-0.083046	-0.056925	-0.0343722	-0.0923129	-0.0923636	-0.0583409	-0.0976434	-0.0171219	-0.0711841	-0.0890269	-0.0790346	-0.0892159	-0.0811516	-0.100414	-0.0209305	-0.11069	-0.0968034	-0.0773203	-0.0396884
	0	0.219265	0	0.231695		1.01397	2.21315	1.17316	2.32862					0.119345	0.106881			-0.20064	-0.192373	-0.190611	-0.183791	-0.182025	-0.166601	-0.164346	-0.195456	-0.16737	-0.14886	-0.193762	-0.18667	-0.165959	-0.174889	-0.159912	-0.144249	-0.160686	-0.152398	-0.193957	-0.132909	-0.0922092	-0.182802	-0.1481	-0.181278	-0.175646	0.0440648	0.0335835	-0.00180677	0.0514345	0.120092	0.0793106	0.00434722
	0	0.223338	0	0.233157		1.14133	2.21956	1.14765	2.30484					-0.0237491	-0.0259333			-0.188785	-0.16461	-0.173827	-0.157488	-0.173713	-0.167506	-0.157808	-0.150094	-0.150632	-0.127795	-0.155902	-0.155376	-0.131016	-0.137755	-0.146269	-0.132341	-0.116935	-0.106675	-0.150443	-0.100223	-0.113929	-0.11979	-0.0785	-0.125259	-0.110066	0.0257056	0.0312495	-0.027076	0.0613413	0.183045	0.108404	0.00881885
	0	0.224403	0	0.234694		0.0751299	2.09195	1.53041	1.5698					0.0320701	-0.135278			0.00911822	-0.00492263	-0.00978019	0.00854606	-0.0140042	0.0107815	0.0409084	-0.00360253	-0.010748	0.0335032	0.0192857	0.0211041	-0.0186124	-0.0175351	0.0107238	0.198705	-0.0283302	-0.0188963	0.0324616	3.82551e-05	0.114636	0.0246495	0.00192233	0.00257702	-0.00125652	-0.14491	-0.12483	0.0168992	-0.170061	-0.184854	-0.15598	-0.129063
	0	0.225263	0	0.240701		0.557009	1.92821	1.54847	1.76514					-0.207453	0.047237			-0.15326	-0.137137	-0.145878	-0.115023	-0.150853	-0.125251	-0.113187	-0.126973	-0.156109	-0.0423922	-0.123408	-0.113286	-0.0955592	-0.113093	-0.132095	-0.0937408	-0.0805707	-0.0600732	-0.105914	-0.0109532	-0.0435034	-0.0588803	-0.00686626	-0.097034	-0.0604062	0.00256249	0.0366122	-0.00692889	0.0628646	0.220396	0.07175	-0.0593743
	0	0.230322	0	0.246259		0.985868	2.27732	1.58595	1.67261					-0.0554331	-0.0197323			-0.065382	-0.0654151	-0.0719016	-0.0556147	-0.0731508	-0.0600344	-0.0378902	-0.0568486	-0.0550903	-0.0489244	-0.0422852	-0.0468757	-0.0639692	-0.0591599	-0.0334985	0.0106738	-0.0594177	-0.0534086	-0.0338673	-0.0484214	0.0089277	-0.0346107	-0.0353041	-0.0471885	-0.0432983	-0.100231	-0.0953442	0.00380776	-0.119819	-0.127361	-0.108892	-0.0915135
	0	0.234559	0	0.247377		0	2.08077	1.19262	1.98312					0.0539465	-0.0421679			-0.135164	-0.132443	-0.129154	-0.124586	-0.120668	-0.117298	-0.119208	-0.14257	-0.11905	-0.102545	-0.140642	-0.128382	-0.114604	-0.118587	-0.115816	-0.110374	-0.106473	-0.104533	-0.138416	-0.0831467	-0.0771338	-0.138235	-0.104725	-0.134229	-0.125185	0.0124186	0.0022052	-0.0259746	0.0196899	0.0226512	-0.00897418	-0.01438
	0	0.240835	0	0.248318		0.863029	1.72086	1.04651	2.35499					-0.0305117	-0.0165169			-0.0983214	-0.0836335	-0.0879535	-0.0602691	-0.090808	-0.0802321	-0.081109	-0.0833764	-0.111414	0.00654089	-0.0842733	-0.0719941	-0.0459873	-0.0623643	-0.119223	-0.0902853	-0.0301265	-0.0140571	-0.0699395	0.0425	-0.0124031	-0.0225591	0.0308978	-0.0642966	-0.014937	0.044841	0.0455971	0.00568293	0.0811834	0.223583	0.0698327	0.000353353
	0	0.241236	0	0.254174		0.829266	1.78546	1.05085	2.21924					0.102663	0.0770327			-0.129005	-0.12233	-0.127165	-0.090526	-0.117326	-0.0987753	-0.0870093	-0.116474	-0.133938	0.00299838	-0.120315	-0.104854	-0.0682684	-0.0670508	-0.116216	-0.0808446	-0.031846	-0.0169982	-0.102003	0.0574699	-0.0104657	-0.0509166	0.0398576	-0.0842205	-0.0137387	-0.0288087	0.0313624	-0.0108126	0.036621	0.0479146	-0.06103	-0.0982299
	0	0.25145	0	0.268029		0.636058	2.00986	1.03091	2.12882					0.0830625	0.000620113			-0.0866808	-0.0786076	-0.0852865	-0.0357133	-0.0804094	-0.0627575	-0.0594529	-0.0527799	-0.0994998	0.0729719	-0.0732956	-0.0558046	-0.019253	-0.0179201	-0.108041	-0.0714387	0.0180397	0.0372908	-0.042236	0.138726	0.0200931	0.0270708	0.114771	-0.0222837	0.0600732	0.0142708	0.0613697	0.0117821	0.0951419	0.157172	0.00186987	-0.0607094
	0	0.253007	0	0.282165		0.7618	2.30923	1.01206	2.33311					0.113305	0.0967434			-0.2009	-0.218784	-0.221181	-0.180385	-0.191352	-0.148848	-0.132302	-0.18646	-0.173972	-0.0370084	-0.214605	-0.186241	-0.153194	-0.125386	-0.150802	-0.120158	-0.100851	-0.0933461	-0.211307	0.0246915	-0.0369675	-0.13374	-0.0221831	-0.151075	-0.0772634	0.101016	0.330357	0.0159981	0.221778	0.117617	0.0272964	-0.0517227
	0	0.255942	0	0.282243		0.890575	2.28215	1.15577	2.34587					0.0799256	0.0538461			-0.300029	-0.288533	-0.301171	-0.239807	-0.264488	-0.229904	-0.175951	-0.254649	-0.242506	-0.0424997	-0.29929	-0.266381	-0.144988	-0.111451	-0.19981	-0.143718	-0.039581	-0.0199925	-0.303486	0.0518784	-0.0204854	-0.149793	0.0925246	-0.184846	-0.0186755	0.0490964	0.228616	0.0562323	0.168576	0.10329	-0.0121471	-0.094951
	0	0.262077	0	0.287045		1.10303	1.71922	1.07405	2.22262					-0.15704	0.0184694			-0.230783	-0.262438	-0.261561	-0.208887	-0.222825	-0.17924	-0.151064	-0.195449	-0.18143	-0.0788177	-0.236626	-0.208641	-0.210165	-0.158274	-0.152061	-0.127974	-0.158313	-0.156481	-0.226599	0.00175922	-0.0626716	-0.157207	-0.0664631	-0.156248	-0.110601	0.0683779	0.206566	-0.00177203	0.278503	0.171956	0.0321336	-0.0540796
	0	0.264736	0	0.288257		0.815898	1.82031	1.30328	1.5254					0.0803605	-0.0491871			-0.0426934	-0.0446847	-0.0546539	-0.0121668	-0.0578561	-0.0357344	-0.0158354	-0.00706092	-0.0372913	0.0156636	-0.00504078	-0.0083425	-0.04248	-0.0339342	-0.0169107	-0.00334693	-0.0401556	-0.0289033	0.0233978	0.0300978	-0.00410877	0.0213184	0.0072653	0.00804629	0.00504996	-0.0706756	-0.0520998	-0.0258813	-0.0678962	-0.12218	-0.121103	-0.09362
	0	0.273125	0	0.290248		0.806598	1.89412	1.54739	1.83419					0.0645236	-0.141825			0.535348	0.666765	0.562386	0.619651	0.447167	0.413387	0.367506	0.674465	0.35202	0.451743	0.741535	0.698679	0.689548	0.53577	0.32364	0.248196	0.631633	0.733423	0.761801	0.509357	0.058096	0.92092	0.853664	0.745514	0.800035	-0.360192	-0.259451	-0.242814	-0.256846	-0.387727	-0.355491	-0.313685
	0	0.274629	0	0.291332		0.767803	2.03472	1.63942	1.63873					0.0473467	-0.152802			-0.0112043	-0.0208743	-0.0517495	0.0843801	-0.0422144	0.0505951	0.0478818	0.0437685	-0.0379252	0.285911	0.0218945	0.0511053	0.0522803	0.0754234	-0.00502241	0.0135714	0.111367	0.13799	0.0692129	0.420276	0.117871	0.167237	0.266443	0.0960234	0.206338	-0.105989	0.0977693	-0.0187026	0.0297274	-0.0628377	-0.152212	-0.21308
	0	0.275289	0	0.303806		0.83212	2.12341	1.28358	2.05304					0.0263981	-0.0990787			-0.178189	-0.229428	-0.218973	-0.17013	-0.183005	-0.130835	-0.102109	-0.158484	-0.141118	-0.0569633	-0.194246	-0.165681	-0.225037	-0.175197	-0.106605	-0.09006	-0.205696	-0.20792	-0.182006	-0.00941589	-0.0363836	-0.157058	-0.141394	-0.140328	-0.156657	0.0272163	0.114078	-0.00439535	0.205328	0.238096	0.0602701	-0.0686092
	0	0.285765	0	0.303878		0.704575	2.06771	1.40899	1.93838					0.0419614	-0.179257			0.480335	0.602074	0.505221	0.56686	0.404448	0.369242	0.329303	0.65054	0.333555	0.411276	0.675175	0.613932	0.628343	0.535108	0.306706	0.222193	0.642828	0.696973	0.672615	0.475381	0.0392714	0.831432	0.850522	0.727857	0.843817	-0.361575	-0.249927	-0.241106	-0.257179	-0.403527	-0.367587	-0.316378
	0	0.293833	0	0.308389		0.462421	2.40858	1.235	2.02447					-0.104436	-0.000248477			0.472739	0.598185	0.494296	0.569559	0.387354	0.366265	0.324924	0.641041	0.322869	0.415952	0.683688	0.630539	0.626756	0.511824	0.302924	0.221623	0.620905	0.698191	0.689059	0.485216	0.0367879	0.85548	0.8805	0.72197	0.804606	-0.362984	-0.253311	-0.242513	-0.257051	-0.403128	-0.367452	-0.316835
	0	0.297108	0	0.308668		0.44083	2.39932	1.11995	2.36982					0.0540035	-0.0367157			0.0181136	0.0371364	0.0094735	0.0991278	-0.0268068	0.01248	0.015866	0.0932131	-0.020421	0.14498	0.101847	0.124167	0.070552	0.055879	-0.011567	0.00103773	0.0921658	0.125807	0.154373	0.195777	-0.0238575	0.217758	0.237544	0.139909	0.194917	-0.115298	-0.0698513	-0.0920959	0.00174886	0.11919	-0.025033	-0.127767
	0	0.303983	0	0.31012		0.57414	2.36281	1.10897	1.44898					0.041462	-0.0919982			-0.157089	-0.142442	-0.156529	-0.104862	-0.155027	-0.130122	-0.110621	-0.106627	-0.137302	-0.0323672	-0.115729	-0.0986086	-0.0831509	-0.0771611	-0.109852	-0.0931797	-0.0403552	-0.0210174	-0.0972552	0.0263233	-0.0637105	-0.0336652	0.0589665	-0.0608152	0.0107551	-0.0755023	-0.00911218	-0.0613487	0.0184343	-0.0305562	-0.087139	-0.113543
	0	0.304268	0	0.311191		1.25132	1.80362	1.2327	1.53987					-0.0164067	-0.0268206			0.66257	0.712821	0.634862	0.722021	0.520322	0.524107	0.458822	0.759742	0.454448	0.515619	0.867242	0.810138	0.590333	0.492747	0.428362	0.320557	0.486655	0.544638	0.920052	0.541544	0.0769228	0.913264	0.630561	0.783605	0.687573	-0.398067	-0.338457	-0.275328	-0.313138	-0.419456	-0.371547	-0.306752
	0	0.306531	0	0.311525		1.18255	1.77192	0.209917	0					0.102511	0.0703334			-0.277025	-0.304171	-0.304445	-0.233213	-0.259016	-0.214288	-0.150378	-0.210479	-0.200872	-0.066989	-0.266856	-0.237583	-0.222712	-0.147054	-0.147978	-0.116881	-0.137724	-0.135792	-0.25426	0.0298791	-0.0469425	-0.146867	-0.00367334	-0.148031	-0.0657951	-0.0304829	0.121237	-0.007739	0.152626	0.0498039	-0.0705467	-0.13736
	0	0.308561	0	0.315094		0.938803	2.22675	0.713464	0					-0.00998522	-0.0160415			-0.118848	-0.102876	-0.122994	-0.0569065	-0.126103	-0.092979	-0.0636411	-0.0508297	-0.100232	0.0459807	-0.067392	-0.0479886	-0.0277868	-0.019499	-0.0772801	-0.0522106	0.0285946	0.0536067	-0.0367012	0.115304	-0.0240545	0.0497244	0.16192	0.00259114	0.101428	-0.100899	-0.00781762	-0.0493841	0.00980533	-0.0432845	-0.130259	-0.144708
	0	0.31869	0	0.321138		0.884769	2.17883	0.549187	0					-0.0122908	-0.0253423			-0.111619	-0.146212	-0.142327	-0.100303	-0.116081	-0.0918632	-0.0474042	-0.0447939	-0.0619075	-0.0414035	-0.0809634	-0.0768051	-0.156294	-0.0824234	-0.0178759	-0.0317554	-0.127125	-0.136901	-0.0539967	0.0261583	-0.0566208	-0.0372853	-0.0473801	-0.0176795	-0.0421726	-0.129003	-0.0386192	-0.0839453	0.0544515	-0.0363665	-0.113811	-0.162355
	0	0.32049	0	0.322428		0.92025	2.26454	1.0806	0.253959					0.0248091	-0.158904			0.524936	0.572123	0.501891	0.582796	0.408916	0.411236	0.349251	0.677381	0.371169	0.384823	0.702888	0.64904	0.466044	0.401111	0.34985	0.232993	0.390883	0.428847	0.744031	0.441841	0.0200577	0.743975	0.510846	0.719319	0.584761	-0.338649	-0.289219	-0.257491	-0.261274	-0.368387	-0.317378	-0.262359
	0	0.324898	0	0.324988		0.313733	2.46485	0.829196	0					-0.0101778	-0.0187769			-0.265786	-0.260186	-0.278072	-0.195013	-0.25119	-0.207458	-0.14673	-0.178723	-0.192284	-0.0424274	-0.223286	-0.195076	-0.139981	-0.0895883	-0.135361	-0.10674	-0.0392736	-0.0203067	-0.209954	0.0656598	-0.0599958	-0.0689206	0.126416	-0.0969122	0.0386036	-0.0737135	0.0816465	-0.0233659	0.0770394	-0.0426721	-0.112322	-0.153889
	0	0.330934	0	0.333555		1.00455	1.49571	0.565322	2.56925					-0.0301549	-0.0262665			0.4755	0.600115	0.493559	0.58496	0.378449	0.363913	0.321105	0.659435	0.32882	0.406181	0.714686	0.666659	0.604977	0.484952	0.312188	0.219342	0.566783	0.653847	0.741404	0.487364	0.0162611	0.890964	0.808222	0.750299	0.773058	-0.358172	-0.267427	-0.253776	-0.248888	-0.387586	-0.351535	-0.298694
	0	0.334129	0	0.336586		1.19364	1.55781	0.855033	2.4893					-0.18767	0.0333218			-0.087562	-0.0843433	-0.100481	-0.0406864	-0.107844	-0.076282	-0.0608048	-0.0264682	-0.0784952	-0.00745536	-0.0316918	-0.0165427	-0.056427	-0.0449106	-0.053723	-0.0509103	-0.0279563	-0.0123603	-0.00848389	0.0360751	-0.0843248	0.0435239	0.0793248	0.0175969	0.0531299	-0.13099	-0.0679806	-0.10606	-0.0351582	-0.0827736	-0.118499	-0.141291
	0	0.344666	0	0.33714		1.37516	1.64916	0.716702	2.50734					0.0945281	0.0713449			0.20495	0.190281	0.168778	0.287706	0.118039	0.191369	0.140419	0.228093	0.095949	0.276093	0.254216	0.298174	0.161154	0.122216	0.0802144	0.0733113	0.131231	0.161603	0.310311	0.291773	0.0530461	0.311268	0.228094	0.239646	0.231602	-0.102464	-0.0995801	-0.102969	-0.0143398	0.192303	-0.017052	-0.090094
	0	0.352678	0	0.340992		1.57146	1.72494	1.02376	2.44091					-0.0984112	-0.00304736			0.608589	0.65282	0.589756	0.670593	0.485153	0.478812	0.422052	0.699691	0.416372	0.490552	0.791822	0.747888	0.530346	0.455605	0.390554	0.296637	0.438067	0.481517	0.896434	0.531948	0.0789017	0.833051	0.5572	0.716313	0.619212	-0.37892	-0.322499	-0.252752	-0.299931	-0.395278	-0.35815	-0.294109
	0	0.353013	0	0.34354		1.54529	1.79718	0.837617	1.24689					-0.0195901	-0.0258869			-0.140736	-0.167023	-0.167293	-0.117793	-0.140043	-0.124487	-0.0682938	-0.0421532	-0.0688106	-0.0761638	-0.0849057	-0.0927644	-0.171046	-0.0850472	-0.0211104	-0.0431132	-0.131605	-0.142748	-0.0583504	0.00692344	-0.0938181	-0.0249711	-0.0310412	-3.05661e-06	-0.0242906	-0.152155	-0.0631826	-0.100116	0.0190036	-0.0885103	-0.139477	-0.164371
	0	0.354843	0	0.346377		1.41772	1.79826	0	0.180597					-0.0969632	-0.000117969			0.0135291	0.0384732	-0.000281911	0.10856	-0.0262979	0.00911832	0.0432529	0.142917	0.00897914	0.194597	0.128528	0.136059	0.100014	0.118073	0.0302098	0.0351387	0.156077	0.193196	0.192367	0.29961	0.00259327	0.299052	0.37394	0.212832	0.314007	-0.201186	-0.0801948	-0.109114	-0.0483723	-0.103955	-0.208556	-0.223608
	0	0.357527	0	0.347164		1.00091	2.34009	0	0.339734					-0.206858	0.0468326			0.46777	0.579194	0.482657	0.565459	0.3741	0.353709	0.308587	0.666861	0.337518	0.380721	0.696126	0.633159	0.564979	0.471264	0.318693	0.208143	0.53745	0.602804	0.717384	0.456416	-0.000775294	0.837963	0.740766	0.79394	0.76228	-0.35409	-0.27193	-0.258617	-0.249336	-0.38478	-0.340392	-0.288652
	0	0.364338	0	0.353369		0.965342	2.29564	0.180597	0					0.102163	0.0423017			-0.153909	-0.154454	-0.173801	-0.0945619	-0.168815	-0.127666	-0.0848745	-0.0601932	-0.105244	-0.0302016	-0.0874937	-0.0750456	-0.102683	-0.0610979	-0.0596595	-0.0593545	-0.0453216	-0.0299918	-0.0624485	0.0455753	-0.0839069	0.0203603	0.102759	0.00281892	0.061829	-0.163474	-0.0682862	-0.101618	-0.0419253	-0.130687	-0.1658	-0.177893
	0	0.375187	0	0.377203		0	2.29035	0.387115	0					-0.0835125	-0.00961895			-0.152399	-0.143012	-0.180163	-0.0499862	-0.17502	-0.118079	-0.0585527	-0.00258145	-0.0939567	0.062923	-0.0428578	-0.0262314	-0.0561506	0.0008967	-0.0369483	-0.0377457	0.0303638	0.0595712	0.00133872	0.203004	-0.0550014	0.144302	0.259293	0.0983537	0.194688	-0.181031	-0.0142436	-0.0960695	-0.00396488	-0.153441	-0.209476	-0.22728
	0	0.375952	0	0.377694		0	2.37231	1.13776	0.340828					0.123239	0.104258			-0.00923149	-0.00208868	-0.0334811	0.0580714	-0.0537169	-0.0186758	0.00839737	0.104551	-0.00373382	0.080688	0.0951634	0.102925	0.0188428	0.0439981	0.0275361	0.0148391	0.0540433	0.0782319	0.140229	0.144602	-0.0753781	0.211256	0.229129	0.165795	0.202607	-0.227677	-0.137317	-0.155307	-0.0992793	-0.181152	-0.210519	-0.213392
	0	0.38235	0	0.378745		0	2.44543	0.827774	0.114927					0.102756	0.00491556			-0.135775	-0.126566	-0.15819	-0.0509355	-0.160083	-0.111682	-0.0592785	-0.00587519	-0.0880753	0.0513203	-0.0406281	-0.0267786	-0.047402	-0.00309487	-0.040853	-0.0333062	0.0279708	0.0566985	-0.00269305	0.14932	-0.0525012	0.11853	0.236771	0.0768979	0.178617	-0.185714	-0.0558535	-0.0969981	-0.0190463	-0.126015	-0.20559	-0.214283
	0	0.387741	0	0.379347		0.173105	2.43709	1.59537	0.787822					-0.128259	0.0159313			-0.203845	-0.229427	-0.243531	-0.134955	-0.215178	-0.165833	-0.094237	-0.0661785	-0.110462	-0.038541	-0.12257	-0.11459	-0.18123	-0.0815554	-0.0476576	-0.0543484	-0.100212	-0.0973454	-0.0869128	0.0778675	-0.0906233	0.0148043	0.0867197	0.0156859	0.0575581	-0.176874	-0.0428954	-0.0973288	0.00879162	-0.133089	-0.187145	-0.204013
	0	0.389572	0	0.381469		0.996332	1.52113	1.45637	0.639004					0.100038	0.0274861			0.0798604	0.0981272	0.0583505	0.156038	0.0194832	0.0500607	0.0723037	0.210577	0.0635057	0.150768	0.211655	0.210839	0.108969	0.120263	0.0893988	0.0594332	0.132605	0.162046	0.272084	0.212196	-0.0646041	0.334974	0.31937	0.2753	0.304297	-0.264848	-0.180022	-0.182546	-0.142373	-0.226576	-0.242239	-0.230355
	0	0.391356	0	0.382319		1.52679	1.84513	1.26849	0.461589					0.0873342	0.0858225			0.555294	0.588974	0.527321	0.626955	0.427045	0.434223	0.392302	0.664288	0.385324	0.476619	0.744406	0.707468	0.479788	0.425914	0.370067	0.280949	0.407479	0.450673	0.847674	0.515546	0.0608778	0.808046	0.557481	0.693745	0.612032	-0.384856	-0.31993	-0.257578	-0.292648	-0.392222	-0.3637	-0.302211
	0	0.394585	0	0.382515		1.4304	1.91374	1.68254	0.91645					0.00878921	0.0674011			0.108952	0.145444	0.092617	0.209391	0.0456294	0.0699158	0.109134	0.275893	0.0955712	0.236725	0.276099	0.262723	0.176176	0.192913	0.121648	0.0968447	0.216947	0.257684	0.357983	0.332064	-0.0192206	0.439522	0.449969	0.351234	0.419277	-0.298083	-0.171987	-0.170733	-0.142913	-0.245353	-0.298564	-0.281861
	0	0.395686	0	0.38693		0	2.15036	0.412854	2.60131					0.0492933	0.0435936			0.117918	0.136288	0.105424	0.164929	0.0698153	0.0786618	0.0806213	0.212081	0.0833837	0.111831	0.224299	0.197278	0.0955693	0.0852966	0.0988489	0.045218	0.0707313	0.0910118	0.276801	0.161462	-0.0456124	0.264718	0.153344	0.245506	0.18033	-0.167948	-0.131298	-0.140588	-0.122945	-0.200078	-0.183351	-0.158343
	0	0.39924	0	0.389413		0	2.23211	0.470072	0.987967					-0.179297	0.0469836			-0.148097	-0.146169	-0.175018	-0.0709711	-0.165135	-0.133549	-0.0589565	0.021222	-0.0585301	0.00170382	-0.0359984	-0.0443995	-0.084761	0.00262085	-0.00683115	-0.0225579	0.00166119	0.0154391	-0.0006006	0.110203	-0.0932713	0.12883	0.224187	0.108769	0.187406	-0.225334	-0.0921561	-0.124639	-0.0588736	-0.199278	-0.234421	-0.22542
	0	0.399344	0	0.393659		0.209387	2.18477	0.371333	0.555573					0.0755346	0.0566904			0.432312	0.40501	0.366806	0.528757	0.29897	0.39293	0.331642	0.481749	0.272766	0.470305	0.516871	0.548971	0.336013	0.30522	0.270147	0.221898	0.297413	0.336574	0.587103	0.517564	0.125219	0.584962	0.449602	0.498394	0.473361	-0.312142	-0.231273	-0.197653	-0.178392	-0.158228	-0.272581	-0.277517
	0	0.412128	0	0.395054		0.94706	1.49669	0.252288	0.449646					-0.0113015	-0.0197388			0.535278	0.559937	0.483919	0.633802	0.378748	0.436036	0.384574	0.6537	0.365281	0.489497	0.73652	0.741554	0.462382	0.394324	0.368026	0.27354	0.384483	0.447421	0.842966	0.554971	0.0601042	0.837667	0.583548	0.700041	0.620353	-0.381532	-0.309532	-0.258623	-0.264793	-0.377496	-0.357151	-0.299368
[truncated: 930 more rows]
[truncated: 222 more columns]

## Sheet: Figure 7
B			C													D															E				F
[truncated: 4,417 more rows]

## Sheet: Figure S1
MRI raw data
Please download from our webpage
	https://marmosetbrainmapping.org/

## Sheet: Figure S2
A					B (grey matter)																														C (white matter)
[truncated: 182 more rows]
[truncated: 12 more columns]

[truncated: 11 more sheets: Figure S3, Figure S4, Figure S5 & S6 & S14 & S15, Figure S7, Figure S8, Figure S9, Figure S10, Figure S11 & S12 & S16 & S17 , Figure S13, Table S1, Table S2]
